# Supplementary material for: Modulation of Properties by Ion Changing Based on Luminescent Ionic Salts Consisting of Spirobi(boron ketoiminate)
Source: Molecules. 2022 May 26;27(11):3438. doi: 10.3390/molecules27113438 (PMC9182478; doi:10.3390/molecules27113438)
Supplement: Supplementary file 1 [file molecules-27-03438-s001.zip]

Archive with 3 entries (3 files):
- molecules-1738255-supplementary-proof done.pdf
- SFBKI(H)-PF6_ito.cif
- SFBKI(H)-PF6_ito_checkcif.pdf
