# Supplementary material for: Modulation of Properties by Ion Changing Based on Luminescent Ionic Salts Consisting of Spirobi(boron ketoiminate)
Source: Molecules. 2022 May 26;27(11):3438. doi: 10.3390/molecules27113438 (PMC9182478; doi:10.3390/molecules27113438)
Supplement: Supplementary file 1 [file molecules-27-03438-s001.zip › SFBKI(H)-PF6_ito.cif]

data_SFBKI

 # start Validation Reply Form
_vrf_PLAT910_SFBKI
;
PROBLEM: Missing # of FCF Reflection(s) Below Theta(Min).         23 Note  
RESPONSE: The unit cell is large. Therefore, these low-angle reflections are probably missing due to the beamstop.
;
# end Validation Reply Form

_audit_creation_method            'SHELXL-2014/7'
_shelx_SHELXL_version_number      '2014/7'
_chemical_name_systematic         ?
_chemical_name_common             SFBKI(H)-PF6
_chemical_melting_point           ?
_chemical_formula_moiety          'C38 H28 B F6 N2 O2 P'
_chemical_formula_sum
 'C38 H28 B F6 N2 O2 P' 
_chemical_formula_weight          700.40

loop_
 _atom_type_symbol
 _atom_type_description
 _atom_type_scat_dispersion_real
 _atom_type_scat_dispersion_imag
 _atom_type_scat_source
 'C'  'C'   0.0033   0.0016
 'International Tables Vol C Tables 4.2.6.8 and 6.1.1.4'
 'H'  'H'   0.0000   0.0000
 'International Tables Vol C Tables 4.2.6.8 and 6.1.1.4'
 'B'  'B'   0.0013   0.0007
 'International Tables Vol C Tables 4.2.6.8 and 6.1.1.4'
 'F'  'F'   0.0171   0.0103
 'International Tables Vol C Tables 4.2.6.8 and 6.1.1.4'
 'N'  'N'   0.0061   0.0033
 'International Tables Vol C Tables 4.2.6.8 and 6.1.1.4'
 'O'  'O'   0.0106   0.0060
 'International Tables Vol C Tables 4.2.6.8 and 6.1.1.4'
 'P'  'P'   0.1023   0.0942
 'International Tables Vol C Tables 4.2.6.8 and 6.1.1.4'
 
_space_group_crystal_system       monoclinic
_space_group_IT_number            14
_space_group_name_H-M_alt         'P 21/n'
_space_group_name_Hall            '-P 2yn'
 
_shelx_space_group_comment
;
The symmetry employed for this shelxl refinement is uniquely defined
by the following loop, which should always be used as a source of
symmetry information in preference to the above space-group names.
They are only intended as comments.
;
 
loop_
 _space_group_symop_operation_xyz
 'x, y, z'
 '-x+1/2, y+1/2, -z+1/2'
 '-x, -y, -z'
 'x-1/2, -y-1/2, z-1/2'
 
_cell_length_a                    16.7414(10)
_cell_length_b                    13.6507(10)
_cell_length_c                    28.1368(17)
_cell_angle_alpha                 90
_cell_angle_beta                  90.054(6)
_cell_angle_gamma                 90
_cell_volume                      6430.2(7)
_cell_formula_units_Z             8
_cell_measurement_temperature     93(2)
_cell_measurement_reflns_used     9535
_cell_measurement_theta_min       3.071
_cell_measurement_theta_max       27.485
 
_exptl_crystal_description        block
_exptl_crystal_colour             yellow
_exptl_crystal_density_meas       ?
_exptl_crystal_density_method     'not measured'
_exptl_crystal_density_diffrn     1.447          
_exptl_crystal_F_000              2880
_exptl_transmission_factor_min    0.956
_exptl_transmission_factor_max    0.969
_exptl_crystal_size_max           0.500
_exptl_crystal_size_mid           0.500
_exptl_crystal_size_min           0.300
_exptl_absorpt_coefficient_mu     0.160
_shelx_estimated_absorpt_T_min    0.954
_shelx_estimated_absorpt_T_max    0.969
_exptl_absorpt_correction_type    'multi-scan'
_exptl_absorpt_correction_T_min   0.4894
_exptl_absorpt_correction_T_max   1.0000
_exptl_absorpt_process_details    
;
    Higashi, T. (1995). Program for Absorption Correction.
    Rigaku Corporation, Tokyo, Japan.
; 
_exptl_absorpt_special_details    ?
_diffrn_ambient_temperature       93(2)
_diffrn_radiation_wavelength      0.71075
_diffrn_radiation_type            MoK\a
_diffrn_source                    ?
_diffrn_measurement_device_type   'Rigaku R-AXIS Rapid-F'
_diffrn_measurement_method        ?
_diffrn_detector_area_resol_mean  ?
_diffrn_reflns_number             91185
_diffrn_reflns_av_unetI/netI      0.1057
_diffrn_reflns_av_R_equivalents   0.1322
_diffrn_reflns_limit_h_min        -21
_diffrn_reflns_limit_h_max        19
_diffrn_reflns_limit_k_min        -17
_diffrn_reflns_limit_k_max        17
_diffrn_reflns_limit_l_min        -35
_diffrn_reflns_limit_l_max        36
_diffrn_reflns_theta_min          3.071
_diffrn_reflns_theta_max          27.485
_diffrn_reflns_theta_full         25.242
_diffrn_measured_fraction_theta_max   0.987
_diffrn_measured_fraction_theta_full  0.993
_diffrn_reflns_Laue_measured_fraction_max    0.987
_diffrn_reflns_Laue_measured_fraction_full   0.993
_diffrn_reflns_point_group_measured_fraction_max   0.987
_diffrn_reflns_point_group_measured_fraction_full  0.993
_reflns_number_total              14550
_reflns_number_gt                 9535
_reflns_threshold_expression      'I > 2\s(I)'
_reflns_Friedel_coverage          0.000
_reflns_Friedel_fraction_max      .
_reflns_Friedel_fraction_full     .
 
_reflns_special_details
;
 Reflections were merged by SHELXL according to the crystal
 class for the calculation of statistics and refinement.
 
 _reflns_Friedel_fraction is defined as the number of unique
 Friedel pairs measured divided by the number that would be
 possible theoretically, ignoring centric projections and
 systematic absences.
;
 
_computing_data_collection        ?
_computing_cell_refinement        ?
_computing_data_reduction         ?
_computing_structure_solution     ?
_computing_structure_refinement 'SHELXL-2014/7 (Sheldrick, 2014)'
_computing_molecular_graphics     ?
_computing_publication_material   ?
_refine_special_details           ?
_refine_ls_structure_factor_coef  Fsqd
_refine_ls_matrix_type            full
_refine_ls_weighting_scheme       calc
_refine_ls_weighting_details
'w=1/[\s^2^(Fo^2^)+(0.1000P)^2^] where P=(Fo^2^+2Fc^2^)/3'
_atom_sites_solution_primary      ?
_atom_sites_solution_secondary    ?
_atom_sites_solution_hydrogens    geom
_refine_ls_hydrogen_treatment     constr
_refine_ls_extinction_method      none
_refine_ls_extinction_coef        .
_refine_ls_number_reflns          14550
_refine_ls_number_parameters      901
_refine_ls_number_restraints      0
_refine_ls_R_factor_all           0.1272
_refine_ls_R_factor_gt            0.0766
_refine_ls_wR_factor_ref          0.1965
_refine_ls_wR_factor_gt           0.1759
_refine_ls_goodness_of_fit_ref    1.080
_refine_ls_restrained_S_all       1.080
_refine_ls_shift/su_max           0.001
_refine_ls_shift/su_mean          0.000
 
loop_
 _atom_site_label
 _atom_site_type_symbol
 _atom_site_fract_x
 _atom_site_fract_y
 _atom_site_fract_z
 _atom_site_U_iso_or_equiv
 _atom_site_adp_type
 _atom_site_occupancy
 _atom_site_site_symmetry_order  
 _atom_site_calc_flag
 _atom_site_refinement_flags_posn
 _atom_site_refinement_flags_adp
 _atom_site_refinement_flags_occupancy
 _atom_site_disorder_assembly
 _atom_site_disorder_group
P001 P 0.31865(5) 0.37105(6) 0.61164(3) 0.0335(2) Uani 1 1 d . . . . .
P002 P -0.30964(4) 0.82670(6) 0.88767(3) 0.0323(2) Uani 1 1 d . . . . .
F003 F 0.28921(11) 0.47320(14) 0.59034(6) 0.0504(5) Uani 1 1 d . . . . .
O004 O 0.56618(11) 0.72006(14) 0.66403(6) 0.0310(4) Uani 1 1 d . . . . .
F005 F 0.37935(10) 0.35970(14) 0.56848(6) 0.0482(5) Uani 1 1 d . . . . .
F006 F 0.25846(10) 0.38443(14) 0.65509(6) 0.0486(5) Uani 1 1 d . . . . .
F007 F 0.38561(10) 0.42667(15) 0.64179(6) 0.0514(5) Uani 1 1 d . . . . .
F008 F -0.33444(12) 0.72733(14) 0.86229(6) 0.0540(5) Uani 1 1 d . . . . .
O009 O 0.06402(11) 0.72981(15) 0.66922(6) 0.0321(5) Uani 1 1 d . . . . .
F00A F 0.34750(13) 0.26933(14) 0.63331(7) 0.0589(6) Uani 1 1 d . . . . .
O00B O 0.67676(11) 0.77274(14) 0.61785(6) 0.0346(5) Uani 1 1 d . . . . .
F00C F 0.25146(11) 0.31606(15) 0.58193(7) 0.0574(5) Uani 1 1 d . . . . .
F00D F -0.27667(12) 0.86622(14) 0.83842(7) 0.0575(6) Uani 1 1 d . . . . .
F00E F -0.28384(12) 0.92658(14) 0.91260(7) 0.0581(5) Uani 1 1 d . . . . .
F00F F -0.34357(12) 0.78710(15) 0.93658(6) 0.0585(6) Uani 1 1 d . . . . .
O00G O 0.17520(12) 0.79470(14) 0.62711(7) 0.0366(5) Uani 1 1 d . . . . .
F00H F -0.39367(11) 0.87311(16) 0.87553(7) 0.0642(6) Uani 1 1 d . . . . .
F00I F -0.22544(11) 0.78066(16) 0.89969(8) 0.0672(6) Uani 1 1 d . . . . .
N00J N 0.70031(13) 0.65555(16) 0.68176(8) 0.0281(5) Uani 1 1 d . . . . .
N00K N 0.62317(13) 0.60546(17) 0.60773(8) 0.0287(5) Uani 1 1 d . . . . .
N00L N 0.12995(13) 0.62534(17) 0.61253(8) 0.0288(5) Uani 1 1 d . . . . .
N00M N 0.19981(13) 0.67477(17) 0.68955(8) 0.0302(5) Uani 1 1 d . . . . .
C00N C 0.58906(15) 0.4488(2) 0.54747(9) 0.0266(6) Uani 1 1 d . . . . .
C00O C 0.09549(16) 0.4782(2) 0.54699(9) 0.0280(6) Uani 1 1 d . . . . .
C00P C 0.69346(16) 0.6928(2) 0.72679(9) 0.0302(6) Uani 1 1 d . . . . .
C00Q C 0.57621(16) 0.5304(2) 0.62228(10) 0.0316(6) Uani 1 1 d . . . . .
H1 H 0.5547 0.5323 0.6535 0.038 Uiso 1 1 calc R U . . .
C00R C 0.07221(15) 0.4025(2) 0.51170(9) 0.0273(6) Uani 1 1 d . . . . .
C00S C 0.70116(16) 0.6857(2) 0.54729(10) 0.0312(6) Uani 1 1 d . . . . .
H2 H 0.7265 0.6827 0.5171 0.037 Uiso 1 1 calc R U . . .
C00T C 0.65380(16) 0.6045(2) 0.56259(9) 0.0276(6) Uani 1 1 d . . . . .
C00U C 0.15880(16) 0.6324(2) 0.56723(9) 0.0296(6) Uani 1 1 d . . . . .
C00V C 0.56696(15) 0.3677(2) 0.51516(9) 0.0287(6) Uani 1 1 d . . . . .
C00W C 0.63704(16) 0.5253(2) 0.53294(9) 0.0289(6) Uani 1 1 d . . . . .
H3 H 0.6593 0.5240 0.5019 0.035 Uiso 1 1 calc R U . . .
C00X C 0.71099(16) 0.7660(2) 0.57422(10) 0.0302(6) Uani 1 1 d . . . . .
C00Y C -0.02230(16) 0.8110(2) 0.72267(10) 0.0306(6) Uani 1 1 d . . . . .
C00Z C 0.14140(16) 0.5583(2) 0.53473(10) 0.0307(6) Uani 1 1 d . . . . .
H4 H 0.1617 0.5631 0.5033 0.037 Uiso 1 1 calc R U . . .
C010 C 0.76326(16) 0.5971(2) 0.67150(10) 0.0311(6) Uani 1 1 d . . . . .
H5 H 0.7671 0.5703 0.6404 0.037 Uiso 1 1 calc R U . . .
C011 C 0.48700(16) 0.8085(2) 0.71915(10) 0.0296(6) Uani 1 1 d . . . . .
C012 C 0.81776(16) 0.6147(2) 0.74979(10) 0.0305(6) Uani 1 1 d . . . . .
C013 C 0.56368(16) 0.7604(2) 0.70777(9) 0.0293(6) Uani 1 1 d . . . . .
C014 C 0.20333(17) 0.7179(2) 0.55458(10) 0.0350(7) Uani 1 1 d . . . . .
H6 H 0.2292 0.7202 0.5246 0.042 Uiso 1 1 calc R U . . .
C015 C 0.88082(17) 0.5974(2) 0.78544(10) 0.0320(6) Uani 1 1 d . . . . .
C016 C 0.75208(16) 0.6724(2) 0.76024(10) 0.0319(6) Uani 1 1 d . . . . .
H7 H 0.7470 0.6989 0.7913 0.038 Uiso 1 1 calc R U . . .
C017 C 0.05680(16) 0.7691(2) 0.71303(9) 0.0296(6) Uani 1 1 d . . . . .
C018 C 0.75604(16) 0.8533(2) 0.56035(10) 0.0312(7) Uani 1 1 d . . . . .
C019 C 0.25076(16) 0.8878(2) 0.57245(10) 0.0326(7) Uani 1 1 d . . . . .
C01A C 0.46792(17) 0.8349(2) 0.76580(10) 0.0326(7) Uani 1 1 d . . . . .
H8 H 0.5054 0.8235 0.7906 0.039 Uiso 1 1 calc R U . . .
C01B C 0.57145(17) 0.3801(2) 0.46598(10) 0.0351(7) Uani 1 1 d . . . . .
H9 H 0.5922 0.4394 0.4533 0.042 Uiso 1 1 calc R U . . .
C01C C 0.31366(17) 0.6369(2) 0.76008(10) 0.0340(7) Uani 1 1 d . . . . .
C01D C 0.20965(16) 0.7947(2) 0.58376(10) 0.0315(6) Uani 1 1 d . . . . .
C01E C 0.82137(17) 0.5752(2) 0.70373(10) 0.0331(7) Uani 1 1 d . . . . .
H10 H 0.8642 0.5332 0.6951 0.040 Uiso 1 1 calc R U . . .
C01F C 0.18852(16) 0.7087(2) 0.73466(10) 0.0302(6) Uani 1 1 d . . . . .
C01G C 0.11674(17) 0.7633(2) 0.74433(10) 0.0344(7) Uani 1 1 d . . . . .
H11 H 0.1118 0.7963 0.7739 0.041 Uiso 1 1 calc R U . . .
C01H C 0.55870(16) 0.4531(2) 0.59431(10) 0.0318(6) Uani 1 1 d . . . . .
H12 H 0.5260 0.4016 0.6061 0.038 Uiso 1 1 calc R U . . .
C01I C 0.43175(17) 0.8264(2) 0.68355(10) 0.0344(7) Uani 1 1 d . . . . .
H13 H 0.4440 0.8096 0.6516 0.041 Uiso 1 1 calc R U . . .
C01J C 0.06953(18) 0.4731(2) 0.59451(10) 0.0378(7) Uani 1 1 d . . . . .
H14 H 0.0397 0.4181 0.6051 0.045 Uiso 1 1 calc R U . . .
C01K C 0.08689(18) 0.5465(2) 0.62521(10) 0.0373(7) Uani 1 1 d . . . . .
H15 H 0.0679 0.5420 0.6569 0.045 Uiso 1 1 calc R U . . .
C01L C 0.02209(16) 0.2636(2) 0.44510(10) 0.0349(7) Uani 1 1 d . . . . .
H16 H 0.0057 0.2156 0.4227 0.042 Uiso 1 1 calc R U . . .
C01M C -0.04426(17) 0.8409(2) 0.76823(11) 0.0374(7) Uani 1 1 d . . . . .
H17 H -0.0074 0.8349 0.7938 0.045 Uiso 1 1 calc R U . . .
C01N C 0.24514(17) 0.6894(2) 0.76953(10) 0.0357(7) Uani 1 1 d . . . . .
H18 H 0.2364 0.7131 0.8008 0.043 Uiso 1 1 calc R U . . .
C01O C 0.62536(16) 0.7511(2) 0.73784(10) 0.0336(7) Uani 1 1 d . . . . .
H19 H 0.6236 0.7845 0.7675 0.040 Uiso 1 1 calc R U . . .
C01P C 0.39550(17) 0.8773(2) 0.77615(11) 0.0348(7) Uani 1 1 d . . . . .
H20 H 0.3831 0.8948 0.8080 0.042 Uiso 1 1 calc R U . . .
C01Q C 0.26586(18) 0.6207(2) 0.68010(11) 0.0378(7) Uani 1 1 d . . . . .
H21 H 0.2732 0.5957 0.6489 0.045 Uiso 1 1 calc R U . . .
C01R C 0.01903(17) 0.3293(2) 0.52393(11) 0.0367(7) Uani 1 1 d . . . . .
H22 H -0.0011 0.3264 0.5555 0.044 Uiso 1 1 calc R U . . .
C01S C 0.09882(18) 0.4061(2) 0.46490(10) 0.0382(7) Uani 1 1 d . . . . .
H23 H 0.1346 0.4565 0.4555 0.046 Uiso 1 1 calc R U . . .
C01T C -0.07828(17) 0.8194(2) 0.68610(11) 0.0372(7) Uani 1 1 d . . . . .
H24 H -0.0648 0.7984 0.6550 0.045 Uiso 1 1 calc R U . . .
C01U C 0.32204(17) 0.6009(2) 0.71385(11) 0.0386(7) Uani 1 1 d . . . . .
H25 H 0.3673 0.5624 0.7059 0.046 Uiso 1 1 calc R U . . .
C01V C 0.30567(17) 0.8932(2) 0.53538(11) 0.0391(7) Uani 1 1 d . . . . .
H26 H 0.3168 0.8366 0.5168 0.047 Uiso 1 1 calc R U . . .
C01W C -0.15288(18) 0.8580(2) 0.69471(11) 0.0408(8) Uani 1 1 d . . . . .
H27 H -0.1902 0.8637 0.6694 0.049 Uiso 1 1 calc R U . . .
C01X C 0.37557(18) 0.6222(2) 0.79681(12) 0.0391(7) Uani 1 1 d . . . . .
C01Y C -0.00534(17) 0.2603(2) 0.49093(10) 0.0378(7) Uani 1 1 d . . . . .
H28 H -0.0415 0.2102 0.5002 0.045 Uiso 1 1 calc R U . . .
C01Z C 0.35859(17) 0.8689(2) 0.69424(11) 0.0388(7) Uani 1 1 d . . . . .
H29 H 0.3209 0.8802 0.6696 0.047 Uiso 1 1 calc R U . . .
C020 C 0.85175(18) 0.9342(2) 0.50977(12) 0.0414(8) Uani 1 1 d . . . . .
H30 H 0.8877 0.9322 0.4837 0.050 Uiso 1 1 calc R U . . .
C021 C 0.80886(17) 0.8516(2) 0.52213(10) 0.0371(7) Uani 1 1 d . . . . .
H31 H 0.8154 0.7930 0.5044 0.044 Uiso 1 1 calc R U . . .
C022 C 0.34027(17) 0.8946(2) 0.74015(11) 0.0382(7) Uani 1 1 d . . . . .
H32 H 0.2903 0.9240 0.7473 0.046 Uiso 1 1 calc R U . . .
C023 C -0.11962(18) 0.8792(2) 0.77630(12) 0.0431(8) Uani 1 1 d . . . . .
H33 H -0.1342 0.8993 0.8074 0.052 Uiso 1 1 calc R U . . .
C024 C 0.51548(18) 0.2218(2) 0.45331(12) 0.0440(8) Uani 1 1 d . . . . .
H34 H 0.4965 0.1725 0.4323 0.053 Uiso 1 1 calc R U . . .
C025 C 0.53830(17) 0.2797(2) 0.53268(11) 0.0397(7) Uani 1 1 d . . . . .
H35 H 0.5364 0.2688 0.5660 0.048 Uiso 1 1 calc R U . . .
C026 C 0.95940(17) 0.5803(2) 0.77227(11) 0.0380(7) Uani 1 1 d . . . . .
H36 H 0.9726 0.5744 0.7396 0.046 Uiso 1 1 calc R U . . .
C027 C 0.74737(19) 0.9399(2) 0.58583(11) 0.0401(7) Uani 1 1 d . . . . .
H37 H 0.7118 0.9424 0.6121 0.048 Uiso 1 1 calc R U . . .
C028 C 0.54627(18) 0.3075(2) 0.43565(11) 0.0419(8) Uani 1 1 d . . . . .
H38 H 0.5502 0.3168 0.4023 0.050 Uiso 1 1 calc R U . . .
C029 C 0.23669(18) 0.9707(2) 0.59955(11) 0.0384(7) Uani 1 1 d . . . . .
H39 H 0.1998 0.9679 0.6251 0.046 Uiso 1 1 calc R U . . .
C02A C 0.51238(18) 0.2076(2) 0.50167(12) 0.0458(8) Uani 1 1 d . . . . .
H40 H 0.4922 0.1477 0.5139 0.055 Uiso 1 1 calc R U . . .
C02B C 1.01859(19) 0.5718(2) 0.80604(13) 0.0470(8) Uani 1 1 d . . . . .
H41 H 1.0723 0.5618 0.7963 0.056 Uiso 1 1 calc R U . . .
C02C C 0.86336(19) 0.6027(2) 0.83350(11) 0.0431(8) Uani 1 1 d . . . . .
H42 H 0.8098 0.6136 0.8433 0.052 Uiso 1 1 calc R U . . .
C02D C 0.32934(17) 1.0621(2) 0.55261(12) 0.0436(8) Uani 1 1 d . . . . .
H43 H 0.3560 1.1219 0.5458 0.052 Uiso 1 1 calc R U . . .
C02E C 0.07396(19) 0.3375(2) 0.43190(11) 0.0407(8) Uani 1 1 d . . . . .
H44 H 0.0926 0.3412 0.4001 0.049 Uiso 1 1 calc R U . . .
C02F C 0.34391(18) 0.9800(2) 0.52550(12) 0.0434(8) Uani 1 1 d . . . . .
H45 H 0.3806 0.9833 0.4998 0.052 Uiso 1 1 calc R U . . .
C02G C 0.37089(19) 0.6691(3) 0.84041(11) 0.0457(8) Uani 1 1 d . . . . .
H46 H 0.3260 0.7093 0.8471 0.055 Uiso 1 1 calc R U . . .
C02H C 0.27576(19) 1.0569(2) 0.58969(12) 0.0445(8) Uani 1 1 d . . . . .
H47 H 0.2658 1.1133 0.6086 0.053 Uiso 1 1 calc R U . . .
C02I C -0.17376(18) 0.8885(2) 0.73965(11) 0.0404(8) Uani 1 1 d . . . . .
H48 H -0.2251 0.9156 0.7454 0.049 Uiso 1 1 calc R U . . .
C02J C 1.0008(2) 0.5777(3) 0.85359(13) 0.0515(9) Uani 1 1 d . . . . .
H49 H 1.0418 0.5716 0.8768 0.062 Uiso 1 1 calc R U . . .
C02K C 0.7902(2) 1.0223(2) 0.57323(12) 0.0479(8) Uani 1 1 d . . . . .
H50 H 0.7836 1.0812 0.5907 0.057 Uiso 1 1 calc R U . . .
C02L C 0.84220(19) 1.0196(2) 0.53552(12) 0.0462(8) Uani 1 1 d . . . . .
H51 H 0.8716 1.0765 0.5271 0.055 Uiso 1 1 calc R U . . .
C02M C 0.9227(2) 0.5924(3) 0.86733(12) 0.0527(9) Uani 1 1 d . . . . .
H52 H 0.9097 0.5956 0.9001 0.063 Uiso 1 1 calc R U . . .
C02N C 0.4301(2) 0.6586(3) 0.87433(12) 0.0549(10) Uani 1 1 d . . . . .
H53 H 0.4241 0.6886 0.9046 0.066 Uiso 1 1 calc R U . . .
C02O C 0.4975(2) 0.6050(3) 0.86451(16) 0.0684(12) Uani 1 1 d . . . . .
H54 H 0.5392 0.5996 0.8873 0.082 Uiso 1 1 calc R U . . .
B02P B 0.1416(2) 0.7098(3) 0.64899(11) 0.0314(7) Uani 1 1 d . . . . .
B02Q B 0.6406(2) 0.6917(2) 0.64251(11) 0.0313(7) Uani 1 1 d . . . . .
C02R C 0.4428(2) 0.5658(3) 0.78816(15) 0.0765(14) Uani 1 1 d . . . . .
H55 H 0.4472 0.5311 0.7590 0.092 Uiso 1 1 calc R U . . .
C02S C 0.5034(3) 0.5594(4) 0.82127(18) 0.0970(18) Uani 1 1 d . . . . .
H56 H 0.5500 0.5228 0.8140 0.116 Uiso 1 1 calc R U . . .
 
loop_
 _atom_site_aniso_label
 _atom_site_aniso_U_11
 _atom_site_aniso_U_22
 _atom_site_aniso_U_33
 _atom_site_aniso_U_23
 _atom_site_aniso_U_13
 _atom_site_aniso_U_12
P001 0.0337(4) 0.0381(5) 0.0287(4) -0.0001(3) 0.0025(3) 0.0022(3)
P002 0.0323(4) 0.0342(5) 0.0305(4) 0.0001(3) 0.0045(3) 0.0014(3)
F003 0.0556(12) 0.0457(12) 0.0498(12) 0.0056(9) 0.0038(9) 0.0123(9)
O004 0.0338(11) 0.0336(12) 0.0256(10) -0.0069(8) -0.0013(8) 0.0040(8)
F005 0.0455(11) 0.0663(14) 0.0328(10) -0.0038(9) 0.0076(8) 0.0111(9)
F006 0.0481(11) 0.0543(13) 0.0436(11) -0.0030(9) 0.0205(9) -0.0032(9)
F007 0.0379(10) 0.0697(14) 0.0465(11) -0.0137(10) -0.0022(9) -0.0062(9)
F008 0.0714(13) 0.0434(12) 0.0471(11) -0.0057(9) 0.0019(10) -0.0146(10)
O009 0.0311(11) 0.0416(13) 0.0236(10) -0.0072(8) -0.0007(8) 0.0060(9)
F00A 0.0847(15) 0.0458(12) 0.0461(11) 0.0068(9) 0.0008(10) 0.0201(11)
O00B 0.0444(12) 0.0322(12) 0.0271(11) 0.0002(8) 0.0006(9) -0.0033(9)
F00C 0.0517(12) 0.0634(14) 0.0572(13) -0.0141(10) -0.0072(10) -0.0106(10)
F00D 0.0812(14) 0.0439(12) 0.0474(12) 0.0049(9) 0.0332(11) -0.0018(10)
F00E 0.0726(14) 0.0445(12) 0.0570(13) -0.0153(9) -0.0011(11) -0.0036(10)
F00F 0.0751(14) 0.0680(15) 0.0325(10) 0.0085(9) 0.0149(10) -0.0015(11)
O00G 0.0482(12) 0.0327(12) 0.0291(11) -0.0003(9) 0.0058(9) 0.0032(9)
F00H 0.0415(11) 0.0813(17) 0.0698(14) 0.0066(12) -0.0018(10) 0.0228(10)
F00I 0.0426(12) 0.0662(15) 0.0927(17) 0.0012(12) -0.0050(11) 0.0176(10)
N00J 0.0301(12) 0.0267(13) 0.0273(12) -0.0023(9) -0.0003(10) -0.0022(10)
N00K 0.0327(13) 0.0286(13) 0.0249(12) 0.0008(10) -0.0022(10) 0.0007(10)
N00L 0.0311(12) 0.0314(14) 0.0240(12) 0.0004(10) -0.0021(10) 0.0035(10)
N00M 0.0317(13) 0.0289(14) 0.0301(13) -0.0018(10) -0.0022(10) 0.0014(10)
C00N 0.0250(14) 0.0302(16) 0.0244(14) -0.0005(11) -0.0007(11) 0.0051(11)
C00O 0.0265(14) 0.0321(17) 0.0252(14) 0.0006(11) -0.0033(12) 0.0072(11)
C00P 0.0328(15) 0.0310(16) 0.0268(15) -0.0042(12) -0.0014(12) -0.0019(12)
C00Q 0.0359(16) 0.0343(17) 0.0245(15) 0.0006(12) 0.0057(12) -0.0002(13)
C00R 0.0248(14) 0.0318(16) 0.0254(14) -0.0020(11) -0.0034(12) 0.0046(11)
C00S 0.0306(15) 0.0352(17) 0.0278(15) -0.0004(12) -0.0009(12) 0.0002(12)
C00T 0.0269(14) 0.0315(16) 0.0245(14) -0.0015(11) -0.0028(12) 0.0042(11)
C00U 0.0261(14) 0.0377(17) 0.0251(15) -0.0027(12) -0.0025(12) 0.0028(12)
C00V 0.0215(14) 0.0338(17) 0.0307(15) -0.0031(12) -0.0027(12) 0.0028(11)
C00W 0.0286(14) 0.0347(17) 0.0233(14) -0.0016(11) -0.0004(12) 0.0010(12)
C00X 0.0276(15) 0.0333(17) 0.0297(15) 0.0009(12) -0.0050(12) 0.0024(12)
C00Y 0.0323(15) 0.0278(16) 0.0319(16) -0.0053(12) 0.0017(13) 0.0001(12)
C00Z 0.0313(15) 0.0370(17) 0.0238(14) -0.0032(12) 0.0009(12) 0.0018(12)
C010 0.0374(16) 0.0308(17) 0.0251(15) -0.0038(12) 0.0024(13) 0.0005(12)
C011 0.0318(15) 0.0253(16) 0.0317(15) -0.0035(11) -0.0012(12) -0.0023(11)
C012 0.0314(15) 0.0266(16) 0.0335(16) -0.0010(12) -0.0009(13) -0.0030(12)
C013 0.0348(16) 0.0269(16) 0.0264(15) -0.0026(11) -0.0025(12) -0.0030(12)
C014 0.0350(16) 0.0418(19) 0.0281(16) 0.0003(13) 0.0032(13) -0.0024(13)
C015 0.0343(16) 0.0276(16) 0.0341(16) -0.0007(12) -0.0067(13) 0.0008(12)
C016 0.0322(15) 0.0377(18) 0.0259(15) -0.0025(12) -0.0010(12) 0.0010(13)
C017 0.0315(15) 0.0284(16) 0.0288(15) -0.0060(12) 0.0010(12) 0.0026(12)
C018 0.0300(15) 0.0317(17) 0.0320(16) 0.0050(12) -0.0088(13) -0.0014(12)
C019 0.0309(15) 0.0351(18) 0.0318(16) 0.0028(12) -0.0083(13) 0.0000(12)
C01A 0.0337(16) 0.0362(18) 0.0279(15) -0.0035(12) 0.0002(13) 0.0003(12)
C01B 0.0368(16) 0.0314(17) 0.0371(17) -0.0023(13) -0.0099(13) 0.0016(13)
C01C 0.0343(16) 0.0262(16) 0.0415(17) -0.0003(13) -0.0064(14) -0.0023(12)
C01D 0.0289(15) 0.0369(18) 0.0286(15) 0.0014(12) -0.0033(12) 0.0040(12)
C01E 0.0354(16) 0.0293(17) 0.0347(16) -0.0034(12) 0.0009(13) 0.0010(12)
C01F 0.0322(15) 0.0285(16) 0.0299(15) -0.0048(12) -0.0027(12) 0.0016(12)
C01G 0.0353(16) 0.0399(18) 0.0279(15) -0.0103(12) -0.0019(13) 0.0053(13)
C01H 0.0325(15) 0.0290(16) 0.0340(16) 0.0035(12) 0.0015(13) -0.0010(12)
C01I 0.0369(16) 0.0364(18) 0.0297(15) -0.0041(12) -0.0033(13) -0.0011(13)
C01J 0.0494(19) 0.0308(17) 0.0331(17) 0.0032(13) 0.0053(14) -0.0074(14)
C01K 0.0491(18) 0.0346(18) 0.0284(16) -0.0017(13) 0.0088(14) -0.0034(14)
C01L 0.0318(16) 0.0359(18) 0.0371(17) -0.0075(13) -0.0104(13) 0.0012(13)
C01M 0.0313(16) 0.045(2) 0.0359(17) -0.0095(14) -0.0029(14) 0.0010(13)
C01N 0.0366(17) 0.0372(18) 0.0334(16) -0.0076(13) -0.0080(13) 0.0043(13)
C01O 0.0352(16) 0.0407(18) 0.0250(15) -0.0060(12) -0.0019(13) 0.0047(13)
C01P 0.0345(16) 0.0329(18) 0.0370(17) -0.0059(13) 0.0071(13) -0.0004(13)
C01Q 0.0410(17) 0.0382(19) 0.0341(17) -0.0030(13) 0.0021(14) 0.0068(14)
C01R 0.0349(16) 0.0435(19) 0.0317(16) 0.0007(13) 0.0010(13) -0.0050(13)
C01S 0.0443(18) 0.0367(18) 0.0335(17) -0.0050(13) 0.0067(14) -0.0082(14)
C01T 0.0338(16) 0.0438(19) 0.0341(16) -0.0045(13) -0.0022(13) 0.0047(13)
C01U 0.0309(16) 0.0400(19) 0.0450(18) -0.0027(14) -0.0018(14) 0.0083(13)
C01V 0.0311(16) 0.043(2) 0.0434(18) 0.0028(14) -0.0021(14) -0.0045(13)
C01W 0.0324(17) 0.044(2) 0.0456(19) -0.0041(15) -0.0055(15) 0.0049(14)
C01X 0.0352(17) 0.0266(17) 0.055(2) 0.0043(14) -0.0147(15) -0.0017(13)
C01Y 0.0357(17) 0.045(2) 0.0327(17) -0.0006(14) -0.0013(13) -0.0083(14)
C01Z 0.0337(16) 0.0401(19) 0.0426(18) -0.0040(14) -0.0074(14) 0.0032(13)
C020 0.0345(17) 0.040(2) 0.049(2) 0.0104(15) -0.0029(15) -0.0057(14)
C021 0.0325(16) 0.0378(19) 0.0409(18) 0.0047(13) -0.0041(14) 0.0006(13)
C022 0.0325(16) 0.0334(18) 0.0488(19) -0.0050(14) 0.0039(14) 0.0026(13)
C023 0.0393(18) 0.048(2) 0.0416(19) -0.0157(15) 0.0064(15) -0.0011(14)
C024 0.0360(17) 0.043(2) 0.053(2) -0.0181(16) -0.0065(15) 0.0011(14)
C025 0.0379(17) 0.0379(19) 0.0433(19) -0.0051(14) 0.0082(14) -0.0026(14)
C026 0.0387(17) 0.0314(18) 0.0440(18) 0.0020(13) -0.0007(15) 0.0071(13)
C027 0.0496(19) 0.0358(19) 0.0348(17) 0.0016(13) -0.0051(15) -0.0065(14)
C028 0.0453(19) 0.041(2) 0.0396(18) -0.0095(14) -0.0132(15) 0.0083(15)
C029 0.0409(17) 0.0388(19) 0.0354(17) 0.0039(13) -0.0043(14) -0.0005(14)
C02A 0.0400(18) 0.038(2) 0.059(2) -0.0123(16) 0.0100(16) -0.0072(14)
C02B 0.0333(18) 0.044(2) 0.063(2) 0.0068(17) -0.0056(16) 0.0069(14)
C02C 0.0386(18) 0.053(2) 0.0375(18) 0.0022(15) -0.0056(15) 0.0054(15)
C02D 0.0304(16) 0.040(2) 0.061(2) 0.0089(16) -0.0112(16) -0.0045(14)
C02E 0.0497(19) 0.044(2) 0.0284(16) -0.0047(13) 0.0052(14) -0.0060(15)
C02F 0.0302(16) 0.051(2) 0.049(2) 0.0073(16) -0.0015(14) -0.0035(14)
C02G 0.0379(18) 0.055(2) 0.0440(19) 0.0074(16) -0.0058(15) -0.0002(15)
C02H 0.0478(19) 0.0343(19) 0.051(2) -0.0047(15) -0.0077(16) -0.0024(15)
C02I 0.0307(16) 0.0407(19) 0.050(2) -0.0095(15) 0.0015(15) 0.0033(13)
C02J 0.047(2) 0.050(2) 0.058(2) 0.0016(17) -0.0182(18) 0.0070(16)
C02K 0.062(2) 0.033(2) 0.048(2) 0.0010(15) -0.0105(18) -0.0091(16)
C02L 0.0433(19) 0.042(2) 0.054(2) 0.0128(16) -0.0133(17) -0.0139(15)
C02M 0.055(2) 0.061(2) 0.042(2) -0.0009(17) -0.0160(17) 0.0060(18)
C02N 0.050(2) 0.070(3) 0.044(2) 0.0105(18) -0.0136(17) -0.0119(18)
C02O 0.057(2) 0.056(3) 0.092(3) 0.004(2) -0.043(2) 0.0048(19)
B02P 0.0364(18) 0.035(2) 0.0232(16) -0.0019(13) 0.0044(14) 0.0057(14)
B02Q 0.0395(19) 0.0325(19) 0.0220(16) -0.0003(13) -0.0004(14) 0.0009(14)
C02R 0.065(3) 0.070(3) 0.095(3) -0.038(2) -0.039(2) 0.034(2)
C02S 0.074(3) 0.090(4) 0.127(4) -0.041(3) -0.058(3) 0.045(3)
 
_geom_special_details
;
 All esds (except the esd in the dihedral angle between two l.s. planes)
 are estimated using the full covariance matrix.  The cell esds are taken
 into account individually in the estimation of esds in distances, angles
 and torsion angles; correlations between esds in cell parameters are only
 used when they are defined by crystal symmetry.  An approximate (isotropic)
 treatment of cell esds is used for estimating esds involving l.s. planes.
;
 
loop_
 _geom_bond_atom_site_label_1
 _geom_bond_atom_site_label_2
 _geom_bond_distance
 _geom_bond_site_symmetry_2
 _geom_bond_publ_flag
P001 F00C 1.5893(19) . ?
P001 F00A 1.5914(19) . ?
P001 F005 1.5918(18) . ?
P001 F003 1.5956(19) . ?
P001 F006 1.5956(18) . ?
P001 F007 1.5972(18) . ?
P002 F00I 1.580(2) . ?
P002 F00H 1.5800(19) . ?
P002 F00F 1.5845(19) . ?
P002 F00D 1.5867(19) . ?
P002 F008 1.5881(19) . ?
P002 F00E 1.593(2) . ?
O004 C013 1.349(3) . ?
O004 B02Q 1.438(4) . ?
O009 C017 1.350(3) . ?
O009 B02P 1.445(4) . ?
O00B C00X 1.358(3) . ?
O00B B02Q 1.440(4) . ?
O00G C01D 1.350(3) . ?
O00G B02P 1.427(4) . ?
N00J C010 1.353(3) . ?
N00J C00P 1.370(3) . ?
N00J B02Q 1.569(4) . ?
N00K C00Q 1.355(4) . ?
N00K C00T 1.370(3) . ?
N00K B02Q 1.558(4) . ?
N00L C01K 1.344(4) . ?
N00L C00U 1.367(3) . ?
N00L B02P 1.556(4) . ?
N00M C01Q 1.356(4) . ?
N00M C01F 1.365(3) . ?
N00M B02P 1.574(4) . ?
C00N C00W 1.380(4) . ?
C00N C01H 1.414(4) . ?
C00N C00V 1.480(4) . ?
C00O C00Z 1.381(4) . ?
C00O C01J 1.408(4) . ?
C00O C00R 1.484(4) . ?
C00P C016 1.387(4) . ?
C00P C01O 1.425(4) . ?
C00Q C01H 1.349(4) . ?
C00Q H1 0.9500 . ?
C00R C01R 1.382(4) . ?
C00R C01S 1.391(4) . ?
C00S C00X 1.343(4) . ?
C00S C00T 1.429(4) . ?
C00S H2 0.9500 . ?
C00T C00W 1.394(4) . ?
C00U C00Z 1.394(4) . ?
C00U C014 1.430(4) . ?
C00V C025 1.384(4) . ?
C00V C01B 1.396(4) . ?
C00W H3 0.9500 . ?
C00X C018 1.463(4) . ?
C00Y C01M 1.395(4) . ?
C00Y C01T 1.396(4) . ?
C00Y C017 1.469(4) . ?
C00Z H4 0.9500 . ?
C010 C01E 1.363(4) . ?
C010 H5 0.9500 . ?
C011 C01I 1.385(4) . ?
C011 C01A 1.398(4) . ?
C011 C013 1.477(4) . ?
C012 C016 1.385(4) . ?
C012 C01E 1.405(4) . ?
C012 C015 1.475(4) . ?
C013 C01O 1.340(4) . ?
C014 C01D 1.335(4) . ?
C014 H6 0.9500 . ?
C015 C02C 1.386(4) . ?
C015 C026 1.387(4) . ?
C016 H7 0.9500 . ?
C017 C01G 1.337(4) . ?
C018 C027 1.391(4) . ?
C018 C021 1.393(4) . ?
C019 C029 1.385(4) . ?
C019 C01V 1.393(4) . ?
C019 C01D 1.479(4) . ?
C01A C01P 1.375(4) . ?
C01A H8 0.9500 . ?
C01B C028 1.373(4) . ?
C01B H9 0.9500 . ?
C01C C01N 1.379(4) . ?
C01C C01U 1.398(4) . ?
C01C C01X 1.476(4) . ?
C01E H10 0.9500 . ?
C01F C01N 1.389(4) . ?
C01F C01G 1.440(4) . ?
C01G H11 0.9500 . ?
C01H H12 0.9500 . ?
C01I C01Z 1.388(4) . ?
C01I H13 0.9500 . ?
C01J C01K 1.354(4) . ?
C01J H14 0.9500 . ?
C01K H15 0.9500 . ?
C01L C01Y 1.370(4) . ?
C01L C02E 1.383(4) . ?
C01L H16 0.9500 . ?
C01M C023 1.385(4) . ?
C01M H17 0.9500 . ?
C01N H18 0.9500 . ?
C01O H19 0.9500 . ?
C01P C022 1.391(4) . ?
C01P H20 0.9500 . ?
C01Q C01U 1.363(4) . ?
C01Q H21 0.9500 . ?
C01R C01Y 1.384(4) . ?
C01R H22 0.9500 . ?
C01S C02E 1.383(4) . ?
C01S H23 0.9500 . ?
C01T C01W 1.377(4) . ?
C01T H24 0.9500 . ?
C01U H25 0.9500 . ?
C01V C02F 1.375(4) . ?
C01V H26 0.9500 . ?
C01W C02I 1.376(4) . ?
C01W H27 0.9500 . ?
C01X C02R 1.385(5) . ?
C01X C02G 1.386(4) . ?
C01Y H28 0.9500 . ?
C01Z C022 1.374(4) . ?
C01Z H29 0.9500 . ?
C020 C021 1.381(4) . ?
C020 C02L 1.382(5) . ?
C020 H30 0.9500 . ?
C021 H31 0.9500 . ?
C022 H32 0.9500 . ?
C023 C02I 1.378(4) . ?
C023 H33 0.9500 . ?
C024 C028 1.373(5) . ?
C024 C02A 1.375(4) . ?
C024 H34 0.9500 . ?
C025 C02A 1.385(4) . ?
C025 H35 0.9500 . ?
C026 C02B 1.377(4) . ?
C026 H36 0.9500 . ?
C027 C02K 1.379(4) . ?
C027 H37 0.9500 . ?
C028 H38 0.9500 . ?
C029 C02H 1.375(4) . ?
C029 H39 0.9500 . ?
C02A H40 0.9500 . ?
C02B C02J 1.373(5) . ?
C02B H41 0.9500 . ?
C02C C02M 1.383(4) . ?
C02C H42 0.9500 . ?
C02D C02F 1.378(4) . ?
C02D C02H 1.378(4) . ?
C02D H43 0.9500 . ?
C02E H44 0.9500 . ?
C02F H45 0.9500 . ?
C02G C02N 1.383(4) . ?
C02G H46 0.9500 . ?
C02H H47 0.9500 . ?
C02I H48 0.9500 . ?
C02J C02M 1.378(5) . ?
C02J H49 0.9500 . ?
C02K C02L 1.374(5) . ?
C02K H50 0.9500 . ?
C02L H51 0.9500 . ?
C02M H52 0.9500 . ?
C02N C02O 1.373(5) . ?
C02N H53 0.9500 . ?
C02O C02S 1.370(6) . ?
C02O H54 0.9500 . ?
C02R C02S 1.380(5) . ?
C02R H55 0.9500 . ?
C02S H56 0.9500 . ?
 
loop_
 _geom_angle_atom_site_label_1
 _geom_angle_atom_site_label_2
 _geom_angle_atom_site_label_3
 _geom_angle
 _geom_angle_site_symmetry_1
 _geom_angle_site_symmetry_3
 _geom_angle_publ_flag
F00C P001 F00A 90.22(12) . . ?
F00C P001 F005 90.28(10) . . ?
F00A P001 F005 90.79(10) . . ?
F00C P001 F003 89.83(11) . . ?
F00A P001 F003 179.45(12) . . ?
F005 P001 F003 89.76(10) . . ?
F00C P001 F006 90.57(10) . . ?
F00A P001 F006 89.88(10) . . ?
F005 P001 F006 178.92(12) . . ?
F003 P001 F006 89.57(10) . . ?
F00C P001 F007 179.51(12) . . ?
F00A P001 F007 89.92(11) . . ?
F005 P001 F007 90.18(10) . . ?
F003 P001 F007 90.02(11) . . ?
F006 P001 F007 88.97(10) . . ?
F00I P002 F00H 179.76(15) . . ?
F00I P002 F00F 89.94(12) . . ?
F00H P002 F00F 90.27(11) . . ?
F00I P002 F00D 90.64(12) . . ?
F00H P002 F00D 89.15(11) . . ?
F00F P002 F00D 179.32(12) . . ?
F00I P002 F008 89.39(12) . . ?
F00H P002 F008 90.74(12) . . ?
F00F P002 F008 90.31(11) . . ?
F00D P002 F008 89.35(10) . . ?
F00I P002 F00E 90.27(12) . . ?
F00H P002 F00E 89.60(12) . . ?
F00F P002 F00E 90.39(11) . . ?
F00D P002 F00E 89.95(11) . . ?
F008 P002 F00E 179.22(12) . . ?
C013 O004 B02Q 121.4(2) . . ?
C017 O009 B02P 121.1(2) . . ?
C00X O00B B02Q 124.1(2) . . ?
C01D O00G B02P 124.0(2) . . ?
C010 N00J C00P 118.8(2) . . ?
C010 N00J B02Q 122.1(2) . . ?
C00P N00J B02Q 118.7(2) . . ?
C00Q N00K C00T 119.4(2) . . ?
C00Q N00K B02Q 119.3(2) . . ?
C00T N00K B02Q 121.3(2) . . ?
C01K N00L C00U 119.6(2) . . ?
C01K N00L B02P 119.1(2) . . ?
C00U N00L B02P 121.2(2) . . ?
C01Q N00M C01F 118.7(2) . . ?
C01Q N00M B02P 121.9(2) . . ?
C01F N00M B02P 119.0(2) . . ?
C00W C00N C01H 117.0(3) . . ?
C00W C00N C00V 122.0(2) . . ?
C01H C00N C00V 120.9(2) . . ?
C00Z C00O C01J 116.6(3) . . ?
C00Z C00O C00R 122.0(3) . . ?
C01J C00O C00R 121.4(3) . . ?
N00J C00P C016 119.5(3) . . ?
N00J C00P C01O 118.5(2) . . ?
C016 C00P C01O 122.0(3) . . ?
C01H C00Q N00K 122.8(3) . . ?
C01H C00Q H1 118.6 . . ?
N00K C00Q H1 118.6 . . ?
C01R C00R C01S 117.9(3) . . ?
C01R C00R C00O 120.3(3) . . ?
C01S C00R C00O 121.6(3) . . ?
C00X C00S C00T 122.1(3) . . ?
C00X C00S H2 119.0 . . ?
C00T C00S H2 119.0 . . ?
N00K C00T C00W 119.1(3) . . ?
N00K C00T C00S 118.7(2) . . ?
C00W C00T C00S 122.2(3) . . ?
N00L C00U C00Z 119.1(3) . . ?
N00L C00U C014 118.3(2) . . ?
C00Z C00U C014 122.5(3) . . ?
C025 C00V C01B 118.5(3) . . ?
C025 C00V C00N 121.1(3) . . ?
C01B C00V C00N 120.3(3) . . ?
C00N C00W C00T 121.8(3) . . ?
C00N C00W H3 119.1 . . ?
C00T C00W H3 119.1 . . ?
C00S C00X O00B 120.9(3) . . ?
C00S C00X C018 125.3(3) . . ?
O00B C00X C018 113.8(2) . . ?
C01M C00Y C01T 118.4(3) . . ?
C01M C00Y C017 121.5(2) . . ?
C01T C00Y C017 120.1(3) . . ?
C00O C00Z C00U 121.8(3) . . ?
C00O C00Z H4 119.1 . . ?
C00U C00Z H4 119.1 . . ?
N00J C010 C01E 122.9(3) . . ?
N00J C010 H5 118.5 . . ?
C01E C010 H5 118.5 . . ?
C01I C011 C01A 118.7(3) . . ?
C01I C011 C013 120.1(3) . . ?
C01A C011 C013 121.2(2) . . ?
C016 C012 C01E 116.7(3) . . ?
C016 C012 C015 121.0(3) . . ?
C01E C012 C015 122.3(3) . . ?
C01O C013 O004 120.8(3) . . ?
C01O C013 C011 125.0(3) . . ?
O004 C013 C011 114.0(2) . . ?
C01D C014 C00U 121.9(3) . . ?
C01D C014 H6 119.0 . . ?
C00U C014 H6 119.0 . . ?
C02C C015 C026 118.1(3) . . ?
C02C C015 C012 120.3(3) . . ?
C026 C015 C012 121.6(3) . . ?
C012 C016 C00P 122.1(3) . . ?
C012 C016 H7 118.9 . . ?
C00P C016 H7 118.9 . . ?
C01G C017 O009 120.7(2) . . ?
C01G C017 C00Y 125.3(3) . . ?
O009 C017 C00Y 113.9(2) . . ?
C027 C018 C021 118.6(3) . . ?
C027 C018 C00X 120.1(3) . . ?
C021 C018 C00X 121.4(3) . . ?
C029 C019 C01V 118.8(3) . . ?
C029 C019 C01D 120.2(3) . . ?
C01V C019 C01D 120.9(3) . . ?
C01P C01A C011 120.6(3) . . ?
C01P C01A H8 119.7 . . ?
C011 C01A H8 119.7 . . ?
C028 C01B C00V 120.8(3) . . ?
C028 C01B H9 119.6 . . ?
C00V C01B H9 119.6 . . ?
C01N C01C C01U 116.5(3) . . ?
C01N C01C C01X 121.3(3) . . ?
C01U C01C C01X 122.2(3) . . ?
C014 C01D O00G 121.4(3) . . ?
C014 C01D C019 125.3(3) . . ?
O00G C01D C019 113.2(2) . . ?
C010 C01E C012 119.9(3) . . ?
C010 C01E H10 120.1 . . ?
C012 C01E H10 120.1 . . ?
N00M C01F C01N 119.8(3) . . ?
N00M C01F C01G 117.9(2) . . ?
C01N C01F C01G 122.3(3) . . ?
C017 C01G C01F 122.1(3) . . ?
C017 C01G H11 118.9 . . ?
C01F C01G H11 118.9 . . ?
C00Q C01H C00N 119.9(3) . . ?
C00Q C01H H12 120.1 . . ?
C00N C01H H12 120.1 . . ?
C011 C01I C01Z 120.4(3) . . ?
C011 C01I H13 119.8 . . ?
C01Z C01I H13 119.8 . . ?
C01K C01J C00O 120.2(3) . . ?
C01K C01J H14 119.9 . . ?
C00O C01J H14 119.9 . . ?
N00L C01K C01J 122.5(3) . . ?
N00L C01K H15 118.7 . . ?
C01J C01K H15 118.7 . . ?
C01Y C01L C02E 119.2(3) . . ?
C01Y C01L H16 120.4 . . ?
C02E C01L H16 120.4 . . ?
C023 C01M C00Y 120.1(3) . . ?
C023 C01M H17 119.9 . . ?
C00Y C01M H17 119.9 . . ?
C01C C01N C01F 122.0(3) . . ?
C01C C01N H18 119.0 . . ?
C01F C01N H18 119.0 . . ?
C013 C01O C00P 122.1(3) . . ?
C013 C01O H19 119.0 . . ?
C00P C01O H19 119.0 . . ?
C01A C01P C022 120.2(3) . . ?
C01A C01P H20 119.9 . . ?
C022 C01P H20 119.9 . . ?
N00M C01Q C01U 122.2(3) . . ?
N00M C01Q H21 118.9 . . ?
C01U C01Q H21 118.9 . . ?
C00R C01R C01Y 121.0(3) . . ?
C00R C01R H22 119.5 . . ?
C01Y C01R H22 119.5 . . ?
C02E C01S C00R 121.0(3) . . ?
C02E C01S H23 119.5 . . ?
C00R C01S H23 119.5 . . ?
C01W C01T C00Y 120.7(3) . . ?
C01W C01T H24 119.7 . . ?
C00Y C01T H24 119.7 . . ?
C01Q C01U C01C 120.6(3) . . ?
C01Q C01U H25 119.7 . . ?
C01C C01U H25 119.7 . . ?
C02F C01V C019 120.3(3) . . ?
C02F C01V H26 119.8 . . ?
C019 C01V H26 119.8 . . ?
C02I C01W C01T 120.5(3) . . ?
C02I C01W H27 119.7 . . ?
C01T C01W H27 119.7 . . ?
C02R C01X C02G 117.3(3) . . ?
C02R C01X C01C 121.5(3) . . ?
C02G C01X C01C 121.1(3) . . ?
C01L C01Y C01R 120.7(3) . . ?
C01L C01Y H28 119.7 . . ?
C01R C01Y H28 119.7 . . ?
C022 C01Z C01I 120.5(3) . . ?
C022 C01Z H29 119.7 . . ?
C01I C01Z H29 119.7 . . ?
C021 C020 C02L 119.7(3) . . ?
C021 C020 H30 120.1 . . ?
C02L C020 H30 120.1 . . ?
C020 C021 C018 120.8(3) . . ?
C020 C021 H31 119.6 . . ?
C018 C021 H31 119.6 . . ?
C01Z C022 C01P 119.5(3) . . ?
C01Z C022 H32 120.2 . . ?
C01P C022 H32 120.2 . . ?
C02I C023 C01M 120.7(3) . . ?
C02I C023 H33 119.6 . . ?
C01M C023 H33 119.6 . . ?
C028 C024 C02A 119.5(3) . . ?
C028 C024 H34 120.2 . . ?
C02A C024 H34 120.2 . . ?
C00V C025 C02A 120.1(3) . . ?
C00V C025 H35 120.0 . . ?
C02A C025 H35 120.0 . . ?
C02B C026 C015 120.8(3) . . ?
C02B C026 H36 119.6 . . ?
C015 C026 H36 119.6 . . ?
C02K C027 C018 120.4(3) . . ?
C02K C027 H37 119.8 . . ?
C018 C027 H37 119.8 . . ?
C024 C028 C01B 120.4(3) . . ?
C024 C028 H38 119.8 . . ?
C01B C028 H38 119.8 . . ?
C02H C029 C019 120.5(3) . . ?
C02H C029 H39 119.8 . . ?
C019 C029 H39 119.8 . . ?
C024 C02A C025 120.7(3) . . ?
C024 C02A H40 119.6 . . ?
C025 C02A H40 119.6 . . ?
C02J C02B C026 120.7(3) . . ?
C02J C02B H41 119.6 . . ?
C026 C02B H41 119.6 . . ?
C02M C02C C015 120.9(3) . . ?
C02M C02C H42 119.5 . . ?
C015 C02C H42 119.5 . . ?
C02F C02D C02H 119.5(3) . . ?
C02F C02D H43 120.2 . . ?
C02H C02D H43 120.2 . . ?
C01S C02E C01L 120.2(3) . . ?
C01S C02E H44 119.9 . . ?
C01L C02E H44 119.9 . . ?
C01V C02F C02D 120.4(3) . . ?
C01V C02F H45 119.8 . . ?
C02D C02F H45 119.8 . . ?
C02N C02G C01X 121.5(3) . . ?
C02N C02G H46 119.3 . . ?
C01X C02G H46 119.3 . . ?
C029 C02H C02D 120.4(3) . . ?
C029 C02H H47 119.8 . . ?
C02D C02H H47 119.8 . . ?
C01W C02I C023 119.5(3) . . ?
C01W C02I H48 120.2 . . ?
C023 C02I H48 120.3 . . ?
C02B C02J C02M 119.3(3) . . ?
C02B C02J H49 120.4 . . ?
C02M C02J H49 120.4 . . ?
C02L C02K C027 120.4(3) . . ?
C02L C02K H50 119.8 . . ?
C027 C02K H50 119.8 . . ?
C02K C02L C020 120.1(3) . . ?
C02K C02L H51 120.0 . . ?
C020 C02L H51 120.0 . . ?
C02J C02M C02C 120.2(3) . . ?
C02J C02M H52 119.9 . . ?
C02C C02M H52 119.9 . . ?
C02O C02N C02G 120.3(4) . . ?
C02O C02N H53 119.8 . . ?
C02G C02N H53 119.8 . . ?
C02S C02O C02N 118.7(3) . . ?
C02S C02O H54 120.6 . . ?
C02N C02O H54 120.6 . . ?
O00G B02P O009 111.8(2) . . ?
O00G B02P N00L 111.5(2) . . ?
O009 B02P N00L 106.7(2) . . ?
O00G B02P N00M 108.4(2) . . ?
O009 B02P N00M 109.1(2) . . ?
N00L B02P N00M 109.3(2) . . ?
O004 B02Q O00B 111.1(2) . . ?
O004 B02Q N00K 107.9(2) . . ?
O00B B02Q N00K 110.9(2) . . ?
O004 B02Q N00J 109.9(2) . . ?
O00B B02Q N00J 108.2(2) . . ?
N00K B02Q N00J 108.9(2) . . ?
C02S C02R C01X 120.9(4) . . ?
C02S C02R H55 119.5 . . ?
C01X C02R H55 119.5 . . ?
C02O C02S C02R 121.1(4) . . ?
C02O C02S H56 119.4 . . ?
C02R C02S H56 119.4 . . ?
 
loop_
 _geom_torsion_atom_site_label_1
 _geom_torsion_atom_site_label_2
 _geom_torsion_atom_site_label_3
 _geom_torsion_atom_site_label_4
 _geom_torsion
 _geom_torsion_site_symmetry_1
 _geom_torsion_site_symmetry_2
 _geom_torsion_site_symmetry_3
 _geom_torsion_site_symmetry_4
 _geom_torsion_publ_flag
C010 N00J C00P C016 2.0(4) . . . . ?
B02Q N00J C00P C016 -171.1(3) . . . . ?
C010 N00J C00P C01O -177.6(3) . . . . ?
B02Q N00J C00P C01O 9.3(4) . . . . ?
C00T N00K C00Q C01H 0.9(4) . . . . ?
B02Q N00K C00Q C01H -179.7(3) . . . . ?
C00Z C00O C00R C01R -172.8(3) . . . . ?
C01J C00O C00R C01R 5.2(4) . . . . ?
C00Z C00O C00R C01S 3.2(4) . . . . ?
C01J C00O C00R C01S -178.8(3) . . . . ?
C00Q N00K C00T C00W -1.1(4) . . . . ?
B02Q N00K C00T C00W 179.5(2) . . . . ?
C00Q N00K C00T C00S 178.1(2) . . . . ?
B02Q N00K C00T C00S -1.3(4) . . . . ?
C00X C00S C00T N00K -5.6(4) . . . . ?
C00X C00S C00T C00W 173.5(3) . . . . ?
C01K N00L C00U C00Z 1.4(4) . . . . ?
B02P N00L C00U C00Z -174.9(2) . . . . ?
C01K N00L C00U C014 179.0(3) . . . . ?
B02P N00L C00U C014 2.7(4) . . . . ?
C00W C00N C00V C025 162.0(3) . . . . ?
C01H C00N C00V C025 -20.7(4) . . . . ?
C00W C00N C00V C01B -20.8(4) . . . . ?
C01H C00N C00V C01B 156.5(3) . . . . ?
C01H C00N C00W C00T -1.2(4) . . . . ?
C00V C00N C00W C00T 176.1(2) . . . . ?
N00K C00T C00W C00N 1.4(4) . . . . ?
C00S C00T C00W C00N -177.8(3) . . . . ?
C00T C00S C00X O00B 0.9(4) . . . . ?
C00T C00S C00X C018 -177.7(3) . . . . ?
B02Q O00B C00X C00S 11.6(4) . . . . ?
B02Q O00B C00X C018 -169.6(2) . . . . ?
C01J C00O C00Z C00U -2.3(4) . . . . ?
C00R C00O C00Z C00U 175.8(2) . . . . ?
N00L C00U C00Z C00O 0.3(4) . . . . ?
C014 C00U C00Z C00O -177.3(3) . . . . ?
C00P N00J C010 C01E -1.4(4) . . . . ?
B02Q N00J C010 C01E 171.4(3) . . . . ?
B02Q O004 C013 C01O -18.7(4) . . . . ?
B02Q O004 C013 C011 164.7(2) . . . . ?
C01I C011 C013 C01O 170.8(3) . . . . ?
C01A C011 C013 C01O -10.5(5) . . . . ?
C01I C011 C013 O004 -12.7(4) . . . . ?
C01A C011 C013 O004 166.0(3) . . . . ?
N00L C00U C014 C01D -7.6(4) . . . . ?
C00Z C00U C014 C01D 170.0(3) . . . . ?
C016 C012 C015 C02C 26.1(4) . . . . ?
C01E C012 C015 C02C -154.8(3) . . . . ?
C016 C012 C015 C026 -150.7(3) . . . . ?
C01E C012 C015 C026 28.5(4) . . . . ?
C01E C012 C016 C00P -1.6(4) . . . . ?
C015 C012 C016 C00P 177.5(3) . . . . ?
N00J C00P C016 C012 -0.4(4) . . . . ?
C01O C00P C016 C012 179.1(3) . . . . ?
B02P O009 C017 C01G -20.5(4) . . . . ?
B02P O009 C017 C00Y 163.0(2) . . . . ?
C01M C00Y C017 C01G -6.4(5) . . . . ?
C01T C00Y C017 C01G 175.3(3) . . . . ?
C01M C00Y C017 O009 170.0(3) . . . . ?
C01T C00Y C017 O009 -8.3(4) . . . . ?
C00S C00X C018 C027 165.2(3) . . . . ?
O00B C00X C018 C027 -13.5(4) . . . . ?
C00S C00X C018 C021 -15.6(4) . . . . ?
O00B C00X C018 C021 165.8(2) . . . . ?
C01I C011 C01A C01P 0.4(4) . . . . ?
C013 C011 C01A C01P -178.3(3) . . . . ?
C025 C00V C01B C028 1.5(4) . . . . ?
C00N C00V C01B C028 -175.8(3) . . . . ?
C00U C014 C01D O00G 1.1(4) . . . . ?
C00U C014 C01D C019 -176.5(3) . . . . ?
B02P O00G C01D C014 11.1(4) . . . . ?
B02P O00G C01D C019 -171.0(2) . . . . ?
C029 C019 C01D C014 163.3(3) . . . . ?
C01V C019 C01D C014 -18.4(4) . . . . ?
C029 C019 C01D O00G -14.5(4) . . . . ?
C01V C019 C01D O00G 163.8(2) . . . . ?
N00J C010 C01E C012 -0.7(4) . . . . ?
C016 C012 C01E C010 2.2(4) . . . . ?
C015 C012 C01E C010 -177.0(3) . . . . ?
C01Q N00M C01F C01N 1.4(4) . . . . ?
B02P N00M C01F C01N -171.4(3) . . . . ?
C01Q N00M C01F C01G -178.0(3) . . . . ?
B02P N00M C01F C01G 9.2(4) . . . . ?
O009 C017 C01G C01F -5.3(5) . . . . ?
C00Y C017 C01G C01F 170.8(3) . . . . ?
N00M C01F C01G C017 10.0(5) . . . . ?
C01N C01F C01G C017 -169.5(3) . . . . ?
N00K C00Q C01H C00N -0.8(4) . . . . ?
C00W C00N C01H C00Q 0.9(4) . . . . ?
C00V C00N C01H C00Q -176.5(3) . . . . ?
C01A C011 C01I C01Z -0.7(4) . . . . ?
C013 C011 C01I C01Z 178.0(3) . . . . ?
C00Z C00O C01J C01K 2.7(4) . . . . ?
C00R C00O C01J C01K -175.4(3) . . . . ?
C00U N00L C01K C01J -1.0(4) . . . . ?
B02P N00L C01K C01J 175.4(3) . . . . ?
C00O C01J C01K N00L -1.1(5) . . . . ?
C01T C00Y C01M C023 -1.0(5) . . . . ?
C017 C00Y C01M C023 -179.3(3) . . . . ?
C01U C01C C01N C01F -2.1(5) . . . . ?
C01X C01C C01N C01F 176.2(3) . . . . ?
N00M C01F C01N C01C 0.4(5) . . . . ?
C01G C01F C01N C01C 179.8(3) . . . . ?
O004 C013 C01O C00P -4.8(5) . . . . ?
C011 C013 C01O C00P 171.5(3) . . . . ?
N00J C00P C01O C013 8.5(4) . . . . ?
C016 C00P C01O C013 -171.1(3) . . . . ?
C011 C01A C01P C022 -0.1(5) . . . . ?
C01F N00M C01Q C01U -1.4(4) . . . . ?
B02P N00M C01Q C01U 171.1(3) . . . . ?
C01S C00R C01R C01Y 1.6(4) . . . . ?
C00O C00R C01R C01Y 177.8(3) . . . . ?
C01R C00R C01S C02E -1.2(4) . . . . ?
C00O C00R C01S C02E -177.2(3) . . . . ?
C01M C00Y C01T C01W 1.2(5) . . . . ?
C017 C00Y C01T C01W 179.5(3) . . . . ?
N00M C01Q C01U C01C -0.4(5) . . . . ?
C01N C01C C01U C01Q 2.2(5) . . . . ?
C01X C01C C01U C01Q -176.2(3) . . . . ?
C029 C019 C01V C02F -1.2(4) . . . . ?
C01D C019 C01V C02F -179.5(3) . . . . ?
C00Y C01T C01W C02I -0.4(5) . . . . ?
C01N C01C C01X C02R 177.0(4) . . . . ?
C01U C01C C01X C02R -4.7(5) . . . . ?
C01N C01C C01X C02G -6.7(5) . . . . ?
C01U C01C C01X C02G 171.5(3) . . . . ?
C02E C01L C01Y C01R -0.7(5) . . . . ?
C00R C01R C01Y C01L -0.7(5) . . . . ?
C011 C01I C01Z C022 0.7(5) . . . . ?
C02L C020 C021 C018 -0.1(4) . . . . ?
C027 C018 C021 C020 0.0(4) . . . . ?
C00X C018 C021 C020 -179.2(3) . . . . ?
C01I C01Z C022 C01P -0.4(5) . . . . ?
C01A C01P C022 C01Z 0.1(5) . . . . ?
C00Y C01M C023 C02I 0.0(5) . . . . ?
C01B C00V C025 C02A -2.1(4) . . . . ?
C00N C00V C025 C02A 175.1(3) . . . . ?
C02C C015 C026 C02B -1.9(5) . . . . ?
C012 C015 C026 C02B 175.0(3) . . . . ?
C021 C018 C027 C02K 0.2(4) . . . . ?
C00X C018 C027 C02K 179.4(3) . . . . ?
C02A C024 C028 C01B -2.1(5) . . . . ?
C00V C01B C028 C024 0.6(5) . . . . ?
C01V C019 C029 C02H 0.6(4) . . . . ?
C01D C019 C029 C02H 178.9(3) . . . . ?
C028 C024 C02A C025 1.4(5) . . . . ?
C00V C025 C02A C024 0.7(5) . . . . ?
C015 C026 C02B C02J 1.6(5) . . . . ?
C026 C015 C02C C02M 0.7(5) . . . . ?
C012 C015 C02C C02M -176.1(3) . . . . ?
C00R C01S C02E C01L -0.2(5) . . . . ?
C01Y C01L C02E C01S 1.2(5) . . . . ?
C019 C01V C02F C02D 1.1(5) . . . . ?
C02H C02D C02F C01V -0.3(5) . . . . ?
C02R C01X C02G C02N -1.2(5) . . . . ?
C01C C01X C02G C02N -177.6(3) . . . . ?
C019 C029 C02H C02D 0.2(5) . . . . ?
C02F C02D C02H C029 -0.3(5) . . . . ?
C01T C01W C02I C023 -0.7(5) . . . . ?
C01M C023 C02I C01W 0.9(5) . . . . ?
C026 C02B C02J C02M -0.2(5) . . . . ?
C018 C027 C02K C02L -0.4(5) . . . . ?
C027 C02K C02L C020 0.3(5) . . . . ?
C021 C020 C02L C02K -0.1(5) . . . . ?
C02B C02J C02M C02C -1.0(5) . . . . ?
C015 C02C C02M C02J 0.7(5) . . . . ?
C01X C02G C02N C02O 3.4(6) . . . . ?
C02G C02N C02O C02S -2.4(7) . . . . ?
C01D O00G B02P O009 -133.9(2) . . . . ?
C01D O00G B02P N00L -14.5(4) . . . . ?
C01D O00G B02P N00M 105.8(3) . . . . ?
C017 O009 B02P O00G -83.9(3) . . . . ?
C017 O009 B02P N00L 153.9(2) . . . . ?
C017 O009 B02P N00M 36.0(4) . . . . ?
C01K N00L B02P O00G -168.9(2) . . . . ?
C00U N00L B02P O00G 7.4(4) . . . . ?
C01K N00L B02P O009 -46.6(3) . . . . ?
C00U N00L B02P O009 129.7(2) . . . . ?
C01K N00L B02P N00M 71.3(3) . . . . ?
C00U N00L B02P N00M -112.4(3) . . . . ?
C01Q N00M B02P O00G -80.7(3) . . . . ?
C01F N00M B02P O00G 91.9(3) . . . . ?
C01Q N00M B02P O009 157.3(3) . . . . ?
C01F N00M B02P O009 -30.1(4) . . . . ?
C01Q N00M B02P N00L 41.0(4) . . . . ?
C01F N00M B02P N00L -146.4(2) . . . . ?
C013 O004 B02Q O00B -86.5(3) . . . . ?
C013 O004 B02Q N00K 151.8(2) . . . . ?
C013 O004 B02Q N00J 33.2(4) . . . . ?
C00X O00B B02Q O004 -136.8(2) . . . . ?
C00X O00B B02Q N00K -16.8(4) . . . . ?
C00X O00B B02Q N00J 102.5(3) . . . . ?
C00Q N00K B02Q O004 -46.0(3) . . . . ?
C00T N00K B02Q O004 133.4(2) . . . . ?
C00Q N00K B02Q O00B -167.9(2) . . . . ?
C00T N00K B02Q O00B 11.5(4) . . . . ?
C00Q N00K B02Q N00J 73.2(3) . . . . ?
C00T N00K B02Q N00J -107.4(3) . . . . ?
C010 N00J B02Q O004 158.8(2) . . . . ?
C00P N00J B02Q O004 -28.3(3) . . . . ?
C010 N00J B02Q O00B -79.7(3) . . . . ?
C00P N00J B02Q O00B 93.2(3) . . . . ?
C010 N00J B02Q N00K 40.9(3) . . . . ?
C00P N00J B02Q N00K -146.2(2) . . . . ?
C02G C01X C02R C02S -1.9(7) . . . . ?
C01C C01X C02R C02S 174.5(4) . . . . ?
C02N C02O C02S C02R -0.7(8) . . . . ?
C01X C02R C02S C02O 2.9(8) . . . . ?
 
_refine_diff_density_max    0.385
_refine_diff_density_min   -0.303
_refine_diff_density_rms    0.063

_shelx_res_file
;

    SFBKI.res created by SHELXL-2014/7

TITL SFBKI_a.res in P2(1)/n
REM  Yadorkari-X generated
CELL 0.71075 16.7414 13.6507 28.1368 90.0000 90.0540 90.0000
ZERR 8.0 0.0010 0.0010 0.0017 0.0000 0.0060 0.0000
LATT 1
SYMM 1/2-X, 1/2+Y, 1/2-Z
REM  SPGR P21/n monoclinic
SFAC C H B F N O P
UNIT 304 224 8 48 16 16 8
SIZE 0.30 0.30 0.20
TEMP -180.0
L.S. 5
FMAP 2
PLAN -20
ACTA
CONF
LIST 4
BOND $H
MERG 2
OMIT 0.000000 55.000000

WGHT    0.100000
FVAR       0.60514
P001  7    0.318651    0.371047    0.611635    11.00000    0.03371    0.03810 =
         0.02871   -0.00010    0.00252    0.00216
P002  7   -0.309636    0.826701    0.887669    11.00000    0.03234    0.03420 =
         0.03051    0.00007    0.00453    0.00141
F003  4    0.289209    0.473200    0.590344    11.00000    0.05557    0.04571 =
         0.04983    0.00561    0.00379    0.01232
O004  6    0.566176    0.720058    0.664033    11.00000    0.03385    0.03356 =
         0.02563   -0.00690   -0.00132    0.00402
F005  4    0.379355    0.359701    0.568477    11.00000    0.04546    0.06630 =
         0.03283   -0.00380    0.00759    0.01114
F006  4    0.258457    0.384434    0.655088    11.00000    0.04813    0.05427 =
         0.04357   -0.00299    0.02045   -0.00319
F007  4    0.385613    0.426666    0.641788    11.00000    0.03786    0.06971 =
         0.04654   -0.01375   -0.00222   -0.00625
F008  4   -0.334443    0.727326    0.862285    11.00000    0.07140    0.04341 =
         0.04706   -0.00565    0.00193   -0.01456
O009  6    0.064022    0.729807    0.669217    11.00000    0.03106    0.04156 =
         0.02365   -0.00716   -0.00074    0.00600
F00A  4    0.347498    0.269327    0.633310    11.00000    0.08472    0.04584 =
         0.04606    0.00677    0.00079    0.02008
O00B  6    0.676756    0.772739    0.617855    11.00000    0.04440    0.03219 =
         0.02709    0.00021    0.00057   -0.00325
F00C  4    0.251457    0.316061    0.581926    11.00000    0.05170    0.06335 =
         0.05715   -0.01406   -0.00716   -0.01063
F00D  4   -0.276670    0.866222    0.838416    11.00000    0.08121    0.04392 =
         0.04735    0.00492    0.03317   -0.00185
F00E  4   -0.283835    0.926585    0.912599    11.00000    0.07262    0.04452 =
         0.05704   -0.01526   -0.00108   -0.00364
F00F  4   -0.343573    0.787102    0.936584    11.00000    0.07512    0.06802 =
         0.03249    0.00853    0.01488   -0.00150
O00G  6    0.175197    0.794695    0.627115    11.00000    0.04820    0.03270 =
         0.02906   -0.00026    0.00575    0.00316
F00H  4   -0.393671    0.873112    0.875526    11.00000    0.04149    0.08134 =
         0.06977    0.00658   -0.00184    0.02283
F00I  4   -0.225439    0.780662    0.899692    11.00000    0.04263    0.06624 =
         0.09269    0.00116   -0.00501    0.01760
N00J  5    0.700313    0.655551    0.681765    11.00000    0.03014    0.02671 =
         0.02734   -0.00229   -0.00026   -0.00224
N00K  5    0.623168    0.605460    0.607727    11.00000    0.03271    0.02863 =
         0.02486    0.00084   -0.00217    0.00069
N00L  5    0.129952    0.625343    0.612525    11.00000    0.03106    0.03137 =
         0.02401    0.00036   -0.00206    0.00354
N00M  5    0.199810    0.674768    0.689546    11.00000    0.03173    0.02894 =
         0.03005   -0.00181   -0.00223    0.00144
C00N  1    0.589056    0.448824    0.547468    11.00000    0.02504    0.03023 =
         0.02442   -0.00049   -0.00074    0.00515
C00O  1    0.095491    0.478153    0.546993    11.00000    0.02653    0.03215 =
         0.02522    0.00062   -0.00328    0.00720
C00P  1    0.693455    0.692774    0.726786    11.00000    0.03283    0.03099 =
         0.02685   -0.00423   -0.00135   -0.00187
C00Q  1    0.576209    0.530410    0.622281    11.00000    0.03589    0.03435 =
         0.02446    0.00058    0.00566   -0.00019
AFIX  43
H1    2    0.554716    0.532334    0.653503    11.00000   -1.20000
AFIX   0
C00R  1    0.072215    0.402539    0.511696    11.00000    0.02479    0.03183 =
         0.02540   -0.00197   -0.00337    0.00460
C00S  1    0.701162    0.685653    0.547291    11.00000    0.03061    0.03521 =
         0.02782   -0.00043   -0.00086    0.00023
AFIX  43
H2    2    0.726494    0.682682    0.517127    11.00000   -1.20000
AFIX   0
C00T  1    0.653802    0.604511    0.562590    11.00000    0.02689    0.03145 =
         0.02446   -0.00149   -0.00283    0.00421
C00U  1    0.158803    0.632443    0.567231    11.00000    0.02607    0.03771 =
         0.02515   -0.00269   -0.00255    0.00276
C00V  1    0.566962    0.367675    0.515156    11.00000    0.02153    0.03380 =
         0.03068   -0.00305   -0.00270    0.00280
C00W  1    0.637043    0.525349    0.532938    11.00000    0.02856    0.03473 =
         0.02326   -0.00160   -0.00041    0.00098
AFIX  43
H3    2    0.659251    0.524030    0.501887    11.00000   -1.20000
AFIX   0
C00X  1    0.710985    0.765994    0.574222    11.00000    0.02763    0.03328 =
         0.02975    0.00094   -0.00498    0.00235
C00Y  1   -0.022305    0.811044    0.722670    11.00000    0.03225    0.02780 =
         0.03189   -0.00533    0.00167    0.00007
C00Z  1    0.141395    0.558321    0.534729    11.00000    0.03134    0.03699 =
         0.02375   -0.00315    0.00091    0.00178
AFIX  43
H4    2    0.161665    0.563094    0.503290    11.00000   -1.20000
AFIX   0
C010  1    0.763264    0.597140    0.671496    11.00000    0.03737    0.03082 =
         0.02514   -0.00383    0.00239    0.00055
AFIX  43
H5    2    0.767130    0.570253    0.640441    11.00000   -1.20000
AFIX   0
C011  1    0.487002    0.808474    0.719151    11.00000    0.03179    0.02525 =
         0.03171   -0.00345   -0.00122   -0.00225
C012  1    0.817760    0.614666    0.749785    11.00000    0.03140    0.02662 =
         0.03348   -0.00102   -0.00090   -0.00304
C013  1    0.563679    0.760399    0.707767    11.00000    0.03476    0.02691 =
         0.02636   -0.00264   -0.00254   -0.00298
C014  1    0.203329    0.717948    0.554584    11.00000    0.03503    0.04185 =
         0.02812    0.00027    0.00317   -0.00235
AFIX  43
H6    2    0.229164    0.720194    0.524556    11.00000   -1.20000
AFIX   0
C015  1    0.880818    0.597372    0.785443    11.00000    0.03435    0.02760 =
         0.03410   -0.00068   -0.00675    0.00079
C016  1    0.752078    0.672383    0.760240    11.00000    0.03218    0.03771 =
         0.02586   -0.00251   -0.00101    0.00100
AFIX  43
H7    2    0.746988    0.698869    0.791313    11.00000   -1.20000
AFIX   0
C017  1    0.056799    0.769061    0.713027    11.00000    0.03148    0.02844 =
         0.02881   -0.00597    0.00096    0.00259
C018  1    0.756041    0.853273    0.560354    11.00000    0.02997    0.03175 =
         0.03201    0.00498   -0.00883   -0.00144
C019  1    0.250763    0.887755    0.572446    11.00000    0.03094    0.03511 =
         0.03181    0.00285   -0.00834    0.00003
C01A  1    0.467924    0.834907    0.765796    11.00000    0.03366    0.03617 =
         0.02788   -0.00345    0.00018    0.00032
AFIX  43
H8    2    0.505366    0.823455    0.790571    11.00000   -1.20000
AFIX   0
C01B  1    0.571448    0.380082    0.465981    11.00000    0.03684    0.03143 =
         0.03706   -0.00232   -0.00990    0.00158
AFIX  43
H9    2    0.592160    0.439402    0.453349    11.00000   -1.20000
AFIX   0
C01C  1    0.313664    0.636875    0.760083    11.00000    0.03435    0.02618 =
         0.04152   -0.00028   -0.00637   -0.00232
C01D  1    0.209645    0.794721    0.583756    11.00000    0.02893    0.03690 =
         0.02857    0.00140   -0.00327    0.00401
C01E  1    0.821367    0.575170    0.703726    11.00000    0.03540    0.02926 =
         0.03472   -0.00337    0.00094    0.00105
AFIX  43
H10   2    0.864232    0.533226    0.695068    11.00000   -1.20000
AFIX   0
C01F  1    0.188519    0.708717    0.734663    11.00000    0.03222    0.02850 =
         0.02989   -0.00477   -0.00272    0.00157
C01G  1    0.116735    0.763328    0.744334    11.00000    0.03525    0.03995 =
         0.02785   -0.01026   -0.00187    0.00532
AFIX  43
H11   2    0.111823    0.796335    0.773912    11.00000   -1.20000
AFIX   0
C01H  1    0.558695    0.453097    0.594312    11.00000    0.03248    0.02901 =
         0.03405    0.00349    0.00155   -0.00105
AFIX  43
H12   2    0.526030    0.401608    0.606050    11.00000   -1.20000
AFIX   0
C01I  1    0.431751    0.826412    0.683553    11.00000    0.03694    0.03639 =
         0.02973   -0.00413   -0.00330   -0.00105
AFIX  43
H13   2    0.443985    0.809567    0.651619    11.00000   -1.20000
AFIX   0
C01J  1    0.069530    0.473122    0.594508    11.00000    0.04943    0.03077 =
         0.03315    0.00317    0.00529   -0.00741
AFIX  43
H14   2    0.039721    0.418059    0.605063    11.00000   -1.20000
AFIX   0
C01K  1    0.086893    0.546475    0.625212    11.00000    0.04906    0.03458 =
         0.02838   -0.00170    0.00877   -0.00339
AFIX  43
H15   2    0.067912    0.542030    0.656947    11.00000   -1.20000
AFIX   0
C01L  1    0.022094    0.263579    0.445104    11.00000    0.03176    0.03589 =
         0.03714   -0.00754   -0.01039    0.00121
AFIX  43
H16   2    0.005680    0.215609    0.422667    11.00000   -1.20000
AFIX   0
C01M  1   -0.044265    0.840862    0.768231    11.00000    0.03135    0.04499 =
         0.03588   -0.00947   -0.00290    0.00105
AFIX  43
H17   2   -0.007447    0.834870    0.793779    11.00000   -1.20000
AFIX   0
C01N  1    0.245140    0.689411    0.769527    11.00000    0.03660    0.03716 =
         0.03345   -0.00756   -0.00801    0.00431
AFIX  43
H18   2    0.236400    0.713120    0.800838    11.00000   -1.20000
AFIX   0
C01O  1    0.625364    0.751118    0.737839    11.00000    0.03516    0.04073 =
         0.02503   -0.00597   -0.00188    0.00473
AFIX  43
H19   2    0.623638    0.784482    0.767451    11.00000   -1.20000
AFIX   0
C01P  1    0.395496    0.877315    0.776154    11.00000    0.03445    0.03289 =
         0.03696   -0.00593    0.00713   -0.00040
AFIX  43
H20   2    0.383141    0.894848    0.807984    11.00000   -1.20000
AFIX   0
C01Q  1    0.265858    0.620682    0.680103    11.00000    0.04105    0.03816 =
         0.03411   -0.00301    0.00206    0.00684
AFIX  43
H21   2    0.273215    0.595705    0.648899    11.00000   -1.20000
AFIX   0
C01R  1    0.019028    0.329345    0.523929    11.00000    0.03487    0.04347 =
         0.03166    0.00072    0.00105   -0.00497
AFIX  43
H22   2   -0.001100    0.326368    0.555453    11.00000   -1.20000
AFIX   0
C01S  1    0.098822    0.406129    0.464902    11.00000    0.04430    0.03665 =
         0.03355   -0.00498    0.00666   -0.00817
AFIX  43
H23   2    0.134623    0.456492    0.455477    11.00000   -1.20000
AFIX   0
C01T  1   -0.078275    0.819450    0.686099    11.00000    0.03377    0.04378 =
         0.03414   -0.00455   -0.00222    0.00474
AFIX  43
H24   2   -0.064766    0.798353    0.654952    11.00000   -1.20000
AFIX   0
C01U  1    0.322039    0.600937    0.713846    11.00000    0.03086    0.04003 =
         0.04500   -0.00273   -0.00182    0.00835
AFIX  43
H25   2    0.367323    0.562381    0.705865    11.00000   -1.20000
AFIX   0
C01V  1    0.305675    0.893170    0.535384    11.00000    0.03107    0.04274 =
         0.04341    0.00276   -0.00213   -0.00450
AFIX  43
H26   2    0.316769    0.836634    0.516841    11.00000   -1.20000
AFIX   0
C01W  1   -0.152883    0.858016    0.694709    11.00000    0.03244    0.04450 =
         0.04559   -0.00408   -0.00550    0.00490
AFIX  43
H27   2   -0.190247    0.863660    0.669425    11.00000   -1.20000
AFIX   0
C01X  1    0.375568    0.622225    0.796810    11.00000    0.03522    0.02660 =
         0.05542    0.00426   -0.01468   -0.00175
C01Y  1   -0.005344    0.260325    0.490934    11.00000    0.03573    0.04501 =
         0.03267   -0.00064   -0.00130   -0.00828
AFIX  43
H28   2   -0.041477    0.210164    0.500162    11.00000   -1.20000
AFIX   0
C01Z  1    0.358592    0.868857    0.694237    11.00000    0.03372    0.04014 =
         0.04260   -0.00396   -0.00745    0.00323
AFIX  43
H29   2    0.320878    0.880190    0.669594    11.00000   -1.20000
AFIX   0
C020  1    0.851750    0.934158    0.509773    11.00000    0.03446    0.04038 =
         0.04936    0.01036   -0.00290   -0.00567
AFIX  43
H30   2    0.887683    0.932242    0.483678    11.00000   -1.20000
AFIX   0
C021  1    0.808855    0.851617    0.522132    11.00000    0.03250    0.03782 =
         0.04092    0.00470   -0.00406    0.00063
AFIX  43
H31   2    0.815437    0.793005    0.504358    11.00000   -1.20000
AFIX   0
C022  1    0.340274    0.894610    0.740148    11.00000    0.03246    0.03344 =
         0.04882   -0.00500    0.00392    0.00259
AFIX  43
H32   2    0.290260    0.924016    0.747256    11.00000   -1.20000
AFIX   0
C023  1   -0.119619    0.879182    0.776304    11.00000    0.03934    0.04833 =
         0.04157   -0.01569    0.00645   -0.00115
AFIX  43
H33   2   -0.134155    0.899297    0.807440    11.00000   -1.20000
AFIX   0
C024  1    0.515484    0.221751    0.453312    11.00000    0.03605    0.04261 =
         0.05334   -0.01814   -0.00649    0.00108
AFIX  43
H34   2    0.496462    0.172529    0.432287    11.00000   -1.20000
AFIX   0
C025  1    0.538295    0.279710    0.532676    11.00000    0.03795    0.03792 =
         0.04330   -0.00511    0.00815   -0.00260
AFIX  43
H35   2    0.536394    0.268795    0.566002    11.00000   -1.20000
AFIX   0
C026  1    0.959404    0.580284    0.772271    11.00000    0.03866    0.03141 =
         0.04396    0.00199   -0.00074    0.00708
AFIX  43
H36   2    0.972560    0.574364    0.739561    11.00000   -1.20000
AFIX   0
C027  1    0.747371    0.939928    0.585828    11.00000    0.04958    0.03580 =
         0.03478    0.00165   -0.00506   -0.00648
AFIX  43
H37   2    0.711761    0.942424    0.612068    11.00000   -1.20000
AFIX   0
C028  1    0.546268    0.307527    0.435654    11.00000    0.04531    0.04086 =
         0.03965   -0.00951   -0.01321    0.00825
AFIX  43
H38   2    0.550178    0.316756    0.402271    11.00000   -1.20000
AFIX   0
C029  1    0.236686    0.970655    0.599546    11.00000    0.04092    0.03880 =
         0.03540    0.00395   -0.00432   -0.00050
AFIX  43
H39   2    0.199767    0.967926    0.625132    11.00000   -1.20000
AFIX   0
C02A  1    0.512381    0.207589    0.501668    11.00000    0.03996    0.03826 =
         0.05908   -0.01234    0.01005   -0.00720
AFIX  43
H40   2    0.492233    0.147657    0.513938    11.00000   -1.20000
AFIX   0
C02B  1    1.018585    0.571796    0.806042    11.00000    0.03329    0.04416 =
         0.06341    0.00683   -0.00558    0.00688
AFIX  43
H41   2    1.072308    0.561781    0.796345    11.00000   -1.20000
AFIX   0
C02C  1    0.863358    0.602730    0.833500    11.00000    0.03862    0.05325 =
         0.03748    0.00222   -0.00565    0.00543
AFIX  43
H42   2    0.809828    0.613633    0.843348    11.00000   -1.20000
AFIX   0
C02D  1    0.329341    1.062086    0.552606    11.00000    0.03044    0.03960 =
         0.06082    0.00892   -0.01117   -0.00447
AFIX  43
H43   2    0.356030    1.121864    0.545786    11.00000   -1.20000
AFIX   0
C02E  1    0.073962    0.337529    0.431905    11.00000    0.04972    0.04388 =
         0.02840   -0.00474    0.00515   -0.00603
AFIX  43
H44   2    0.092573    0.341213    0.400069    11.00000   -1.20000
AFIX   0
C02F  1    0.343909    0.979959    0.525504    11.00000    0.03023    0.05142 =
         0.04858    0.00733   -0.00151   -0.00355
AFIX  43
H45   2    0.380607    0.983311    0.499824    11.00000   -1.20000
AFIX   0
C02G  1    0.370891    0.669065    0.840410    11.00000    0.03792    0.05508 =
         0.04404    0.00737   -0.00583   -0.00017
AFIX  43
H46   2    0.325999    0.709289    0.847144    11.00000   -1.20000
AFIX   0
C02H  1    0.275759    1.056890    0.589690    11.00000    0.04779    0.03426 =
         0.05132   -0.00474   -0.00772   -0.00236
AFIX  43
H47   2    0.265759    1.113266    0.608565    11.00000   -1.20000
AFIX   0
C02I  1   -0.173756    0.888452    0.739651    11.00000    0.03067    0.04070 =
         0.04990   -0.00953    0.00154    0.00331
AFIX  43
H48   2   -0.225093    0.915643    0.745360    11.00000   -1.20000
AFIX   0
C02J  1    1.000774    0.577656    0.853591    11.00000    0.04657    0.05008 =
         0.05777    0.00164   -0.01821    0.00703
AFIX  43
H49   2    1.041804    0.571586    0.876751    11.00000   -1.20000
AFIX   0
C02K  1    0.790160    1.022277    0.573229    11.00000    0.06206    0.03320 =
         0.04839    0.00099   -0.01048   -0.00915
AFIX  43
H50   2    0.783608    1.081234    0.590737    11.00000   -1.20000
AFIX   0
C02L  1    0.842195    1.019567    0.535519    11.00000    0.04328    0.04171 =
         0.05371    0.01283   -0.01335   -0.01392
AFIX  43
H51   2    0.871644    1.076479    0.527133    11.00000   -1.20000
AFIX   0
C02M  1    0.922730    0.592436    0.867326    11.00000    0.05471    0.06099 =
         0.04250   -0.00093   -0.01599    0.00603
AFIX  43
H52   2    0.909667    0.595564    0.900141    11.00000   -1.20000
AFIX   0
C02N  1    0.430074    0.658592    0.874333    11.00000    0.05039    0.07003 =
         0.04430    0.01053   -0.01360   -0.01191
AFIX  43
H53   2    0.424083    0.688619    0.904579    11.00000   -1.20000
AFIX   0
C02O  1    0.497476    0.604990    0.864511    11.00000    0.05701    0.05643 =
         0.09162    0.00379   -0.04349    0.00479
AFIX  43
H54   2    0.539211    0.599609    0.887262    11.00000   -1.20000
AFIX   0
B02P  3    0.141615    0.709829    0.648993    11.00000    0.03638    0.03463 =
         0.02317   -0.00186    0.00443    0.00575
B02Q  3    0.640552    0.691662    0.642509    11.00000    0.03946    0.03250 =
         0.02196   -0.00026   -0.00045    0.00087
C02R  1    0.442761    0.565845    0.788164    11.00000    0.06466    0.07030 =
         0.09453   -0.03778   -0.03929    0.03446
AFIX  43
H55   2    0.447180    0.531104    0.759030    11.00000   -1.20000
AFIX   0
C02S  1    0.503382    0.559416    0.821270    11.00000    0.07439    0.08960 =
         0.12701   -0.04125   -0.05818    0.04503
AFIX  43
H56   2    0.550017    0.522762    0.813959    11.00000   -1.20000

AFIX   0
HKLF 4 1 1 0 0 0 1 0 0 0 1

REM  SFBKI_a.res in P2(1)/n
REM R1 =  0.0766 for    9535 Fo > 4sig(Fo)  and  0.1272 for all   14550 data
REM    901 parameters refined using      0 restraints

END

WGHT      0.0823      2.6573

REM Highest difference peak  0.385,  deepest hole -0.303,  1-sigma level  0.063
Q1    1   0.3221  0.3058  0.6156  11.00000  0.05    0.39
Q2    1  -0.3797  0.8387  0.9319  11.00000  0.05    0.37
Q3    1   0.3565  0.2819  0.5674  11.00000  0.05    0.37
Q4    1  -0.2971  0.8809  0.8964  11.00000  0.05    0.32
Q5    1  -0.2741  0.8042  0.9323  11.00000  0.05    0.32
Q6    1  -0.3151  0.9724  0.9068  11.00000  0.05    0.31
Q7    1   0.3815  0.6042  0.8305  11.00000  0.05    0.30
Q8    1   0.5193  0.3262  0.5201  11.00000  0.05    0.30
Q9    1   0.4011  0.3593  0.6430  11.00000  0.05    0.30
Q10   1   0.6369  0.6417  0.6214  11.00000  0.05    0.29
Q11   1  -0.3649  0.9022  0.8502  11.00000  0.05    0.29
Q12   1  -0.3301  0.8791  0.8802  11.00000  0.05    0.28
Q13   1   0.7022  0.6752  0.6997  11.00000  0.05    0.27
Q14   1   0.1012  0.5906  0.6078  11.00000  0.05    0.26
Q15   1   0.0707  0.3756  0.4513  11.00000  0.05    0.26
Q16   1   0.0395  0.2826  0.5242  11.00000  0.05    0.26
Q17   1   0.2190  0.3601  0.6037  11.00000  0.05    0.25
Q18   1   0.5874  0.4035  0.4661  11.00000  0.05    0.25
Q19   1  -0.0377  0.7787  0.7149  11.00000  0.05    0.25
Q20   1   0.9204  0.5495  0.7914  11.00000  0.05    0.25
;
_shelx_res_checksum   26552

_shelx_hkl_file
;
   0   0   5    2.11    3.67
   0   0   5   13.86    7.58
   0   0   5    4.11    5.63
   0   0  -5   -0.98    3.24
   0   0  -5    2.31    2.41
   0   0  -5    9.23    7.75
   0   0   620957.37 3632.52
   0   0   619788.54 3212.70
   0   0  -622828.13 3380.08
   0   0  -616237.25 2377.15
   0   0   7   15.30   11.42
   0   0   7  -19.34    8.18
   0   0  -7   -3.56    5.14
   0   0  -7    2.35    5.82
   0   0   8  905.94   38.19
   0   0  -8  922.81   28.13
   0   0   9   10.32   12.93
   0   0   9   -4.15    8.84
   0   0  -9    8.95    4.17
   0   0  10  810.18   54.10
   0   0  10  854.10   56.82
   0   0 -10  910.77   29.46
   0   0  11  -11.23   16.60
   0   0  11   44.98   18.20
   0   0 -11   17.19    7.01
   0   0 -11    3.57    5.01
   0   0  12  849.82   58.76
   0   0  12  808.19   41.67
   0   0 -12  676.91   34.25
   0   0 -12  690.58   21.12
   0   0  13   -3.01   20.12
   0   0  13  -18.06   13.90
   0   0 -13    7.17    7.68
   0   0  14  296.98   50.05
   0   0  14  163.25   21.79
   0   0 -14  216.21   19.30
   0   0  15  -27.52   23.78
   0   0  15  -13.51   15.89
   0   0 -15    3.11   12.62
   0   0 -15    9.03   11.07
   0   0  16  259.19   39.05
   0   0  16  205.88   26.08
   0   0 -16  206.00   13.94
   0   0 -16  226.84   16.36
   0   0  17   34.30   28.01
   0   0  17  -28.85   28.82
   0   0 -17   11.30   15.04
   0   0 -17    6.91    7.53
   0   0  18  929.65  105.55
   0   0  18  811.57   72.58
   0   0 -18  931.31   44.00
   0   0  19    6.49   31.76
   0   0  19  -15.80   21.01
   0   0 -19   14.91   11.01
   0   0 -19    1.99    8.17
   0   0  20  845.64  169.75
   0   0  20  818.78   79.54
   0   0 -20  862.94   61.89
   0   0 -20  912.98   48.69
   0   0  21    5.31   34.73
   0   0  21   -1.05   26.13
   0   0 -21   -2.29   11.66
   0   0 -21   -3.91    9.06
   0   0  22  326.83   62.09
   0   0  22  232.39   45.21
   0   0 -22  273.76   16.82
   0   0  23   56.49   41.01
   0   0  23   37.55   46.95
   0   0 -23    4.54   13.55
   0   0 -23   11.34   16.20
   0   0  24   47.41   52.03
   0   0  24   79.95   39.32
   0   0 -24  109.92   25.33
   0   0 -24  124.14   14.40
   0   0  25   60.30   42.65
   0   0  25   19.71   33.31
   0   0 -25    6.73   13.49
   0   0 -25   -9.85   16.51
   0   0  26  506.82   67.68
   0   0 -26  421.80   43.75
   0   0 -26  364.63   23.18
   0   0  27   -7.12   37.41
   0   0 -27    4.35   14.17
   0   0 -27   16.36   17.63
   0   0  28   77.33   50.79
   0   0 -28   -8.94   23.76
   0   0 -28   15.25   11.15
   0   0  29    6.38   53.45
   0   0 -29    5.10   13.80
   0   0 -29    4.50   10.61
   0   0  30  111.03   57.85
   0   0  30  -13.78   39.50
   0   0 -30   21.01   12.67
   0   0 -30   15.43   15.08
   0   0  31  -11.88   38.49
   0   0 -31    5.97   12.71
   0   0  32  -45.16   47.26
   0   0  34   91.11   78.71
   0   0  35   28.83   71.25
   0   0  36   21.23   58.84
   0   1   4  652.05   13.30
   0  -1   4  651.47   12.57
   0   1   4  621.95   20.46
   0  -1  -4  609.61   12.09
   0   1  -4  607.80   10.75
   0   1  -4  579.16   16.55
   0   1   519212.72 1912.36
   0  -1   513612.38 1402.93
   0   1   513571.29 1675.96
   0  -1   512949.14 1526.22
   0  -1  -511771.72 1224.72
   0   1  -511644.53 1171.11
   0  -1  -515341.28 1841.84
   0   1  -511471.69 1423.32
   0   1   640310.7311376.53
   0  -1   633694.83 9432.30
   0   1   640771.8712890.55
   0  -1   646128.9913424.55
   0  -1  -640119.8210956.70
   0   1  -640074.2110568.78
   0  -1  -637337.4211998.57
   0   1  -641330.3212370.35
   0   1   7  199.50   17.36
   0  -1   7  189.60   12.96
   0  -1  -7  209.14    7.67
   0   1  -7  232.23   13.90
   0  -1   8 1278.35   35.81
   0   1   8 1279.62   64.62
   0  -1   8 1147.23   54.79
   0   1  -8 1136.07   51.87
   0   1   9    7.91    6.74
   0  -1   9   29.25    5.09
   0   1   9   45.50   21.10
   0  -1   9   17.74   10.57
   0  -1  -9   16.11    5.10
   0   1  -9   21.55    6.59
   0  -1  -9   38.24   21.00
   0   1  -9   20.02    9.99
   0   1  10 5138.56  411.07
   0  -1  10 6422.53  437.39
   0   1  10 7100.66  669.70
   0  -1  10 7370.64  614.24
   0  -1 -10 6964.93  479.61
   0   1 -10 5949.45  412.72
   0  -1 -10 7028.63  654.79
   0   1 -10 6003.93  528.34
   0   1  11   17.83   11.47
   0  -1  11   30.81   17.10
   0   1  11    4.81   17.67
   0  -1  11   21.79   12.94
   0   1 -11   23.22    8.63
   0  -1 -11   28.38    9.80
   0   1 -11   33.18    8.46
   0  -1 -11    9.53   17.22
   0   1  12  309.13   14.88
   0  -1  12  261.35   32.16
   0   1  12  286.04   32.19
   0   1 -12  301.29   16.04
   0   1 -12  301.38   15.77
   0  -1 -12  303.99   32.06
   0  -1  13  914.29   78.79
   0   1  13 1003.99   81.99
   0   1 -13 1156.57   61.63
   0  -1 -13 1070.47   49.00
   0   1 -13  933.55   41.88
   0  -1 -13 1095.95   81.30
   0   1  14 1821.49  105.88
   0  -1  14 1241.22  136.91
   0   1  14 1826.80  141.33
   0   1 -14 1721.58  104.90
   0  -1 -14 1654.60   65.68
   0   1 -14 1487.24   70.27
   0  -1 -14 1520.03  121.77
   0   1  15 1428.58   66.39
   0  -1  15 1309.18  113.96
   0   1  15 1513.00  118.86
   0  -1  15 1067.93   83.86
   0  -1 -15 1019.22   98.63
   0  -1  16  633.30   70.00
   0   1  16  624.02  104.89
   0  -1  16  793.67   53.06
   0   1  16  699.55   50.24
   0   1 -16  751.96   54.60
   0   1 -16  639.71   24.23
   0  -1 -16  640.73   27.06
   0  -1  17  411.99   72.33
   0   1  17  447.04   73.08
   0  -1  17  305.63   34.43
   0   1  17  329.22   32.66
   0   1 -17  272.97   23.81
   0  -1 -17  327.21   18.15
   0   1 -17  306.92   14.56
   0  -1 -17  302.71   16.33
   0  -1  18  351.66   51.72
   0   1  18  412.09   80.03
   0  -1  18  333.40   39.41
   0   1  18  321.27   36.99
   0  -1 -18  296.44   29.01
   0   1 -18  371.36   23.89
   0  -1 -18  339.01   18.19
   0  -1  19 1063.05  116.27
   0   1  19  926.96  114.63
   0   1  19 1022.74  122.61
   0   1 -19  774.04   77.61
   0  -1 -19 1070.41   48.95
   0   1 -19  949.89   52.91
   0  -1 -19 1048.29   44.91
   0  -1  20   26.23   33.73
   0   1  20   57.98   35.09
   0  -1  20   67.02   25.71
   0   1  20   31.02   24.38
   0  -1 -20   31.80   12.14
   0   1 -20   19.56    8.68
   0  -1 -20   10.21   15.16
   0  -1  21  118.69   76.11
   0   1  21  193.53   48.95
   0  -1  21  208.21   56.20
   0   1  21  145.79   36.14
   0   1 -21  151.34   28.86
   0  -1 -21  208.76   27.07
   0   1 -21  180.26   13.27
   0  -1 -21  158.39   14.60
   0  -1  22   16.68   45.10
   0   1  22  135.48   44.50
   0  -1  22   91.57   28.48
   0   1  22  105.44   31.97
   0   1 -22   78.51   15.13
   0  -1 -22   68.82   22.07
   0   1 -22   49.61   17.44
   0  -1 -22   92.64   19.19
   0  -1  23   17.63   46.62
   0   1  23  124.06   44.22
   0  -1  23   38.73   26.58
   0   1  23   41.30   47.65
   0   1 -23   18.91   23.17
   0  -1 -23   63.72   14.07
   0   1 -23   44.01   10.96
   0  -1 -23   44.47   11.82
   0  -1  24   78.35   53.27
   0   1  24  159.39   49.10
   0  -1  24   84.30   31.60
   0   1  24   63.17   36.31
   0   1 -24   69.50   17.10
   0  -1 -24  145.56   25.55
   0   1 -24   88.78   13.56
   0  -1 -24  101.55   21.25
   0  -1  25   78.34   44.97
   0   1  25   33.93   44.02
   0  -1  25   17.89   28.79
   0   1  25   25.51   32.64
   0   1 -25   14.67   13.89
   0  -1 -25    8.03   13.34
   0   1 -25   11.48   17.29
   0  -1 -25   21.27   11.80
   0  -1  26   11.29   29.36
   0   1  26  -22.81   33.66
   0   1 -26    8.47   22.79
   0  -1 -26   24.55   13.98
   0   1 -26   -2.28   11.21
   0  -1 -26    1.51   11.52
   0  -1  27  237.51   84.26
   0  -1  27  318.14   58.20
   0   1  27  440.38   63.41
   0   1 -27  328.75   27.89
   0  -1 -27  293.35   39.75
   0   1 -27  373.58   32.49
   0  -1 -27  396.12   35.81
   0  -1  28   88.84   50.67
   0   1  28   26.40   48.36
   0   1 -28   -9.12   23.67
   0  -1 -28   16.50   14.23
   0   1 -28   10.89   11.40
   0  -1 -28    9.24   12.48
   0  -1  29   39.45   53.65
   0   1  29   69.19   54.12
   0   1  29   31.37   40.43
   0   1 -29    3.84   15.24
   0  -1 -29   30.65   21.64
   0   1 -29   10.92   17.50
   0  -1 -29    8.62   11.28
   0   1  30   20.23   52.84
   0  -1  30   42.18   35.48
   0   1  30   -5.54   43.88
   0   1 -30    5.93   12.71
   0  -1 -30    5.70   13.09
   0   1 -30    0.60    9.44
   0  -1 -30   -6.15   15.55
   0   1  31  132.71   58.37
   0  -1  31   61.55   39.51
   0   1  31  -42.84   46.23
   0   1 -31   14.41   11.62
   0  -1 -31   20.40   11.92
   0   1 -31   11.40   10.59
   0  -1 -31   20.10   14.51
   0   1  32   77.12   66.49
   0  -1  32   57.18   46.48
   0  -1  33  -35.93   67.66
   0  -1  33   29.78   44.32
   0  -1  34  233.23  104.46
   0   1  35  112.88   62.99
   0   1  36   26.91   77.44
   0  -2   1   46.47    9.63
   0   2   1   33.03    4.96
   0  -2  -1   31.92    6.20
   0   2  -1   48.14    8.78
   0   2  -1   26.63    4.79
   0   2   2 9669.34  785.55
   0  -2   2 9216.42  774.62
   0   2   2 9813.55  881.47
   0  -2   210092.04  893.10
   0  -2  -2 9619.81  789.77
   0   2  -210852.47 1068.44
   0  -2  -210183.10  910.61
   0   2  -2 9759.25  845.24
   0   2   3 9181.92  811.54
   0  -2   3 9146.92  761.20
   0   2   310667.76  962.85
   0  -2   310011.94  889.17
   0  -2  -3 8961.14  741.82
   0   2  -311730.03 1037.91
   0  -2  -3 9222.66  888.43
   0   2  -310649.77  925.22
   0   2   4  324.53   10.65
   0  -2   4  289.85    9.59
   0   2   4  341.15   22.97
   0  -2   4  283.83   13.50
   0  -2  -4  290.29    9.95
   0   2  -4  306.77   10.72
   0   2  -4  342.84   13.67
   0   2   5 1426.61   46.98
   0  -2   5 1526.59   55.48
   0   2   5 1352.00   60.77
   0  -2   5 1396.40   72.63
   0  -2  -5 1476.02   44.16
   0   2  -5 1407.29   41.58
   0   2  -5 1354.52   69.88
   0   2   6   44.21    6.29
   0  -2   6   21.59    5.36
   0  -2  -6   37.01    5.89
   0   2  -6   40.41    8.35
   0  -2  -6   27.82   11.54
   0   2  -6   17.62    8.70
   0   2   7 8241.56  634.24
   0  -2   7 7133.85  547.43
   0   2   7 8095.75  733.91
   0  -2   710644.86  868.94
   0  -2  -7 7303.56  578.68
   0   2  -7 7049.63  511.49
   0  -2  -7 5956.05  653.69
   0   2  -7 8999.27  746.51
   0  -2   8  446.58   14.94
   0   2   8  446.21   27.08
   0  -2   8  489.03   22.62
   0   2  -8  449.03   17.38
   0  -2  -8  477.71   41.06
   0   2   9  194.47   10.81
   0  -2   9  198.44    9.50
   0   2   9  158.40   19.38
   0  -2   9  171.28   14.51
   0  -2  -9  227.10    9.48
   0   2  -9  188.82    7.72
   0  -2  -9  236.63   20.63
   0   2  -9  236.36   17.80
   0   2  10 3104.14  163.68
   0  -2  10 3369.96  164.28
   0   2  10 3232.91  242.19
   0  -2  10 2653.24  229.67
   0  -2 -10 3217.36  149.84
   0   2 -10 3208.26  140.33
   0  -2 -10 3230.65  248.36
   0   2 -10 3638.40  222.62
   0   2  11  614.36   27.09
   0  -2  11  644.34   25.55
   0   2  11  705.22   48.79
   0  -2  11  591.45   34.66
   0  -2 -11  739.08   32.96
   0   2 -11  657.80   27.08
   0  -2 -11  613.18   48.71
   0   2 -11  811.06   57.22
   0   2  12   66.56   17.32
   0   2  12   74.83   22.31
   0  -2  12   93.65   15.35
   0  -2 -12   85.46   14.25
   0   2 -12   54.75   11.23
   0  -2 -12   65.76   22.08
   0   2 -12   77.12   17.93
   0  -2  13 1307.32   81.26
   0   2  13 1344.16  121.97
   0  -2  13 1538.38   94.23
   0  -2 -13 1691.29   66.57
   0   2 -13 1711.67   74.02
   0  -2 -13 1466.77  116.97
   0   2 -13 1857.36  150.50
   0   2  14 1843.47  113.83
   0  -2  14 1707.16  105.20
   0   2  14 1863.08  162.23
   0  -2 -14 1773.71   79.95
   0   2 -14 1990.04   93.72
   0  -2 -14 1941.97  206.75
   0   2 -14 1959.01  130.37
   0   2  15 2118.02  128.04
   0  -2  15 2243.57  108.86
   0   2  15 2039.13  186.28
   0  -2  15 1874.71  139.19
   0  -2 -15 1988.36   93.56
   0   2 -15 2202.28  106.35
   0  -2 -15 1624.40  170.08
   0   2 -15 1893.29  155.31
   0   2  16 3306.03  365.67
   0  -2  16 4292.69  502.30
   0   2  16 4297.77  475.97
   0  -2  16 4091.34  361.79
   0   2 -16 3833.60  325.63
   0  -2 -16 4570.21  322.69
   0   2 -16 4383.80  286.96
   0  -2 -16 3817.84  428.22
   0   2  17   58.71   14.88
   0  -2  17   43.96   32.38
   0   2  17   56.47   30.50
   0  -2  17   96.96   20.23
   0   2 -17   60.05   15.12
   0  -2 -17   85.92   18.28
   0   2 -17   68.93   13.89
   0  -2 -17   61.36   28.40
   0  -2  18 2313.60  274.04
   0   2  18 2182.69  262.86
   0  -2  18 2517.98  203.50
   0  -2 -18 2791.43  180.54
   0   2 -18 2515.88  145.30
   0  -2 -18 2430.87  262.38
   0   2  19  548.33   62.22
   0  -2  19  362.57   81.76
   0   2  19  602.70   80.66
   0  -2  19  654.98   54.71
   0  -2 -19  660.88   32.69
   0   2 -19  643.24   26.41
   0  -2 -19  581.25   77.41
   0  -2  20  731.49  101.97
   0   2  20  814.91   97.07
   0  -2  20  557.70   63.95
   0  -2 -20  756.99   38.90
   0   2 -20  765.52   30.88
   0  -2 -20  566.96   88.53
   0  -2  21  170.67   55.62
   0   2  21  201.06   53.83
   0  -2  21  214.42   36.45
   0   2  21  275.58   39.04
   0  -2 -21  241.60   19.77
   0   2 -21  220.89   15.81
   0  -2 -21  237.03   20.47
   0  -2  22  413.89  121.40
   0   2  22  327.17   76.33
   0  -2  22  395.68   52.75
   0   2  22  521.49   58.65
   0   2 -22  284.49   59.52
   0  -2 -22  461.86   44.05
   0   2 -22  508.78   34.08
   0  -2 -22  416.33   28.17
   0  -2  23   41.01   43.05
   0   2  23  -36.86   40.74
   0  -2  23   -0.45   25.39
   0   2  23    3.07   28.92
   0   2 -23   15.43   16.83
   0  -2 -23    8.36   20.68
   0   2 -23   25.33   10.64
   0  -2 -23   30.57   19.95
   0  -2  24  352.57   82.30
   0   2  24  394.62   76.02
   0  -2  24  316.11   51.68
   0   2  24  396.50   61.45
   0  -2 -24  385.02   27.06
   0   2 -24  444.58   25.21
   0  -2 -24  399.87   28.58
   0  -2  25  451.03   87.82
   0   2  25  260.31   80.98
   0  -2  25  469.12   59.58
   0   2  25  471.39   63.99
   0  -2 -25  386.64   28.93
   0   2 -25  460.83   38.48
   0  -2 -25  431.92   29.96
   0   2  26   -7.78   74.12
   0  -2  26   -2.79   31.05
   0   2  26   85.93   36.38
   0   2 -26   33.61   16.54
   0  -2 -26   45.34   23.88
   0   2 -26   20.35   12.70
   0  -2 -26   30.30   23.00
   0  -2  27  575.62  127.82
   0   2  27  818.47  192.60
   0  -2  27  741.31   83.09
   0   2  27  727.91   97.33
   0  -2 -27  621.11   45.88
   0   2 -27  763.70   39.39
   0  -2 -27  568.87   41.39
   0  -2  28   77.22   57.11
   0   2  28  -24.85   51.87
   0  -2  28   33.51   32.91
   0   2 -28   -0.61   25.53
   0  -2 -28    8.45   24.75
   0   2 -28   -4.62   23.78
   0  -2 -28   25.39   13.41
   0   2  29  190.21   64.60
   0   2  29   76.19   47.14
   0   2 -29   76.63   18.14
   0  -2 -29   93.05   17.90
   0   2 -29   94.75   18.00
   0  -2 -29   92.95   24.19
   0   2  30   62.05   54.87
   0   2  30   58.77   41.88
   0   2 -30    2.63   13.76
   0  -2 -30   -9.17   23.02
   0   2 -30   27.15   30.98
   0  -2 -30   31.75   18.74
   0   2  31  -21.67   62.20
   0  -2  31   65.41   40.15
   0   2  31   57.18   47.52
   0   2 -31   32.44   14.19
   0  -2 -31   45.67   17.20
   0   2 -31   45.71   32.34
   0  -2 -31   50.24   12.02
   0  -2  32  183.85   74.27
   0   2  32   96.02   71.06
   0  -2  32   53.82   47.89
   0   2  33  108.70   71.84
   0  -2  33   54.57   47.26
   0   2  33   54.03   59.65
   0  -2  34   41.50   46.56
   0   2  34   11.91   59.42
   0   2  35  126.79   75.32
   0   2  36  139.21   86.42
   0   3   0   29.68   11.38
   0  -3   0   17.99   14.94
   0  -3   0   34.25    9.48
   0   3   0   34.49   14.23
   0   3   111965.92 1351.37
   0  -3   113881.41 2018.59
   0   3   111515.97 1374.33
   0  -3   112567.86 1493.89
   0  -3  -111508.44 1582.61
   0   3  -113989.33 1854.27
   0  -3  -113934.38 1588.85
   0   3  -112706.66 1479.28
   0   3   222107.74 3530.98
   0  -3   223516.25 4040.90
   0   3   222663.60 3816.85
   0  -3   217785.84 3233.91
   0  -3  -218163.90 3294.16
   0   3  -220945.73 4030.96
   0  -3  -219358.23 3728.80
   0   3  -222891.28 3833.28
   0   3   3    4.56    6.96
   0  -3   3    6.59    7.35
   0   3   3   15.73    9.37
   0   3  -3   11.40   14.37
   0  -3  -3  -17.96    9.34
   0   3  -3    1.26   12.81
   0   3   4 5633.82  436.10
   0  -3   4 5750.75  392.53
   0   3   4 6145.01  485.64
   0  -3   4 6570.03  481.69
   0  -3  -4 5895.32  412.90
   0   3  -4 5452.42  457.38
   0  -3  -4 7470.73  559.35
   0   3  -4 7528.26  518.98
   0   3   5 2461.38  103.06
   0  -3   5 2389.60   97.64
   0   3   5 2272.86  120.65
   0  -3   5 2423.92  122.11
   0  -3  -5 2470.68  101.60
   0   3  -5 2792.08  138.18
   0  -3  -5 2299.79  129.34
   0   3  -5 2734.95  123.07
   0   3   6   85.00    8.12
   0  -3   6   90.09    7.43
   0   3   6   68.76   12.48
   0  -3   6   88.54   10.43
   0  -3  -6   74.12    7.78
   0   3  -6   62.80    8.08
   0  -3  -6   94.44   12.10
   0   3  -6   54.51   15.86
   0  -3   7  395.36   15.04
   0  -3   7  388.03   19.79
   0  -3  -7  461.99   21.93
   0   3  -7  392.68   29.04
   0  -3   8  957.74   35.29
   0   3   8  855.43   72.96
   0  -3   8 1167.46   50.79
   0  -3  -8 1128.98   37.80
   0   3  -8 1116.79   48.01
   0  -3  -8 1215.65   83.01
   0   3  -8  879.91   62.21
   0   3   9  799.32   32.31
   0  -3   9  896.93   40.42
   0   3   9  774.85   44.84
   0  -3   9  689.90   40.56
   0  -3  -9  755.26   27.59
   0   3  -9  748.35   24.48
   0  -3  -9  768.38   49.61
   0   3  -9  901.95   41.05
   0   3  10    7.78   13.88
   0  -3  10   17.03   12.66
   0   3  10   26.48   14.59
   0  -3  10   15.33   12.15
   0  -3 -10   28.66   12.02
   0   3 -10    7.67    6.55
   0  -3 -10    1.13   16.18
   0   3 -10  -15.22   12.40
   0   3  11  293.83   26.77
   0  -3  11  331.96   16.94
   0   3  11  313.63   30.34
   0  -3  11  347.96   26.29
   0   3 -11  321.33   14.55
   0  -3 -11  380.74   51.91
   0   3 -11  290.02   29.30
   0   3  12 4643.12  344.90
   0  -3  12 4860.37  313.45
   0   3  12 4397.95  413.31
   0  -3  12 4041.41  371.95
   0  -3 -12 4770.39  303.54
   0   3 -12 4388.32  306.50
   0  -3 -12 4580.03  439.31
   0   3 -12 5266.42  442.50
   0   3  13  106.64   14.04
   0  -3  13  103.83   12.30
   0   3  13  156.90   23.92
   0  -3  13  137.06   19.51
   0  -3 -13   99.46   11.37
   0  -3 -13  112.94   25.68
   0   3 -13  103.01   21.20
   0   3  14 1701.89  106.68
   0  -3  14 1939.49   96.98
   0   3  14 2258.91  157.06
   0  -3  14 1704.83  168.36
   0   3 -14 1885.92   98.97
   0  -3 -14 2348.37  170.18
   0   3 -14 1543.41  132.59
   0   3  15  635.12   56.64
   0  -3  15  834.89   48.55
   0   3  15  770.99   97.98
   0  -3  15  625.95   67.59
   0  -3 -15  612.70   30.10
   0   3 -15  636.09   26.54
   0  -3 -15  869.06   98.87
   0   3 -15  679.76   54.75
   0   3  16   83.97   18.53
   0  -3  16   86.55   13.45
   0   3  16   51.74   31.10
   0  -3  16   48.93   20.57
   0  -3 -16   97.15   12.00
   0   3 -16  111.30   15.78
   0  -3 -16  125.86   30.26
   0   3 -16  102.64   24.51
   0   3  17 1745.00  151.00
   0   3  17 2393.45  212.09
   0  -3  17 1685.31  146.46
   0  -3 -17 1950.89  105.79
   0   3 -17 2043.82  115.28
   0  -3 -17 2269.08  206.61
   0   3 -17 2207.16  175.53
   0   3  18  222.84   39.09
   0  -3  18  146.67   18.78
   0   3  18  207.24   41.29
   0  -3  18  184.61   26.89
   0  -3 -18  140.72   15.90
   0   3 -18  206.24   19.80
   0  -3 -18  133.87   40.11
   0   3 -18  194.50   33.13
   0   3  19  349.07   40.54
   0  -3  19  281.68   69.96
   0   3  19  546.41   66.91
   0  -3  19  445.52   45.37
   0  -3 -19  454.13   27.03
   0   3 -19  508.25   33.39
   0  -3 -19  571.94   67.45
   0   3  20  619.84   50.43
   0  -3  20  546.74   92.58
   0   3  20  666.45   85.68
   0  -3  20  592.08   60.33
   0  -3 -20  647.88   52.12
   0   3 -20  621.71   42.06
   0  -3 -20  625.64  130.77
   0   3  21 1748.17  197.00
   0  -3  21 1764.65  239.95
   0   3  21 1979.29  241.45
   0  -3  21 1834.99  171.15
   0  -3 -21 1960.58  142.04
   0   3 -21 1750.32   93.97
   0  -3 -21 1781.14  221.33
   0  -3  22  102.82   75.29
   0   3  22  162.17   45.72
   0  -3  22   94.36   30.60
   0   3 -22   90.94   21.89
   0  -3 -22   74.77   16.32
   0   3 -22   83.87   13.99
   0  -3 -22  196.29   42.39
   0  -3  23 2609.54  408.39
   0   3  23 2696.94  364.32
   0  -3  23 2434.92  262.50
   0  -3 -23 2493.93  176.86
   0   3 -23 2701.14  162.49
   0  -3 -23 3067.31  353.25
   0  -3  24  394.74   96.35
   0   3  24  559.45   93.35
   0  -3  24  492.29   61.62
   0   3  24  600.44   71.49
   0  -3 -24  468.23   35.17
   0   3 -24  494.25   48.89
   0  -3 -24  615.80   42.89
   0  -3  25  268.78  120.82
   0   3  25  394.07   73.49
   0  -3  25  301.66   49.66
   0   3  25  253.77   56.54
   0  -3 -25  330.38   39.87
   0   3 -25  340.61   28.99
   0  -3 -25  216.14   45.65
   0  -3  26 1006.66  173.23
   0   3  26  996.61  162.24
   0  -3  26  905.03  108.50
   0   3  26 1075.80  129.23
   0   3 -26 1159.72   69.49
   0  -3 -26  797.09   67.60
   0  -3  27 1129.03  178.33
   0   3  27  906.82  250.38
   0  -3  27  869.01  105.76
   0   3  27 1156.82  190.93
   0  -3 -27  971.41   68.43
   0   3 -27  948.67   93.75
   0  -3 -27  893.54   64.24
   0  -3  28  498.07  112.89
   0   3  28  610.18  148.88
   0  -3  28  451.14   68.06
   0   3  28  553.25   83.03
   0  -3 -28  455.60   58.95
   0   3 -28  518.03   58.96
   0  -3 -28  398.77   56.80
   0   3  29  171.43   84.56
   0  -3  29  145.51   57.55
   0   3  29   32.63   44.82
   0   3 -29   33.83   18.05
   0  -3 -29   53.65   21.99
   0   3 -29   38.31   28.52
   0  -3 -29   72.32   27.75
   0   3  30  -16.91   51.91
   0   3  30   -5.10   42.79
   0   3 -30   15.98   16.25
   0  -3 -30   18.91   30.54
   0   3 -30   14.96   52.09
   0  -3 -30    9.88   13.61
   0  -3  31  108.17   68.51
   0   3  31    1.48   61.00
   0  -3  31  107.91   69.44
   0   3  31   50.76   80.24
   0   3 -31   35.64   25.28
   0  -3 -31   90.15   30.64
   0   3 -31   37.75   34.92
   0  -3 -31   66.44   13.99
   0  -3  32  118.07   83.34
   0   3  32  127.36   72.22
   0  -3  32  136.32   52.99
   0   3  32  148.66   62.19
   0   3  33  194.24   85.29
   0  -3  33  120.52   62.84
   0   3  33  297.12   73.03
   0   3  34  138.39   86.17
   0  -3  34  151.52   65.87
   0   3  34  255.96   73.37
   0  -3  35  172.07  116.54
   0   3  35  186.06  102.04
   0  -3  35  304.90   95.26
   0   3  35  468.11  161.70
   0  -3  36  -10.39   58.65
   0   4   024948.40 5006.56
   0  -4   018752.56 4263.91
   0  -4   023916.59 4605.98
   0   4   020994.92 3964.87
   0   4   1 9567.09  821.64
   0  -4   1 6622.92  837.78
   0   4   1 9118.00  821.42
   0  -4   1 7876.38  765.23
   0   4  -1 8606.37  868.99
   0  -4  -1 7655.63  906.59
   0  -4  -1 8056.05  772.04
   0   4  -1 9289.39  838.04
   0   4   211499.62 1221.15
   0  -4   212272.99 1447.69
   0   4   210659.02 1229.80
   0  -4   211267.48 1328.70
   0   4  -211651.66 1580.03
   0  -4  -210818.93 1480.03
   0  -4  -211071.18 1304.20
   0   4  -210557.54 1209.73
   0   4   3  301.90   14.95
   0  -4   3  309.24   15.74
   0   4   3  344.59   19.15
   0  -4  -3  318.40   20.37
   0   4  -3  353.21   29.77
   0  -4  -3  349.13   19.63
   0   4  -3  326.97   17.17
   0   4   4  190.47   11.66
   0  -4   4  223.99   16.60
   0   4   4  202.23   15.76
   0  -4   4  219.42   14.43
   0  -4  -4  190.59   16.96
   0   4  -4  164.76   25.48
   0  -4  -4  152.07   14.42
   0   4  -4  187.55   13.39
   0   4   5  269.45   13.77
   0  -4   5  246.59   12.78
   0   4   5  264.61   19.99
   0  -4   5  243.74   16.65
   0  -4  -5  223.09   20.40
   0   4  -5  329.15   29.21
   0  -4  -5  317.71   28.41
   0   4   6  383.89   18.64
   0   4   6  389.12   26.42
   0  -4   6  427.81   21.57
   0   4  -6  444.64   52.82
   0  -4  -6  422.92   37.85
   0   4   7   66.11   10.28
   0  -4   7   51.30    9.00
   0   4   7   53.16   14.09
   0  -4   7   75.13   11.91
   0  -4  -7   64.33   10.68
   0   4  -7   68.82   14.40
   0  -4  -7   62.53   14.28
   0   4  -7   75.75   13.05
   0   4   8   16.47    9.44
   0  -4   8  -16.29   13.07
   0   4   8   40.18   14.42
   0  -4   8    1.01   11.41
   0  -4  -8   16.33   13.15
   0   4  -8   20.96   12.79
   0  -4  -8    6.23   14.12
   0   4  -8  -10.59   12.42
   0  -4   9  267.82   15.51
   0   4   9  203.98   25.24
   0  -4   9  267.64   21.21
   0  -4  -9  235.30   14.87
   0   4  -9  237.18   32.89
   0  -4  -9  244.23   27.33
   0   4  10  123.83   14.28
   0   4  10  161.06   21.86
   0  -4  10  131.92   28.47
   0  -4 -10  158.65   13.62
   0   4 -10  170.89   14.22
   0  -4 -10  149.51   23.64
   0   4 -10  163.44   29.87
   0   4  1111554.39 1223.91
   0  -4  11 8753.72  942.98
   0   4  11 9807.62 1228.27
   0  -4  11 8866.71 1095.27
   0  -4 -11 8818.97  929.74
   0   4 -11 9197.16  960.99
   0  -4 -11 8779.35 1196.40
   0   4 -11 8776.29 1081.18
   0   4  12   51.08   20.40
   0  -4  12   65.22   18.46
   0   4  12   -8.75   20.73
   0  -4  12   40.75   16.24
   0  -4 -12   28.50   11.10
   0   4 -12   52.36   11.58
   0  -4 -12   74.73   22.68
   0   4 -12   45.17   17.53
   0   4  13 1888.79  131.47
   0  -4  13 2242.92  122.84
   0   4  13 2143.68  182.75
   0  -4  13 2240.05  213.15
   0  -4 -13 2393.48  155.58
   0   4 -13 2457.97  124.38
   0  -4 -13 2275.89  190.32
   0   4 -13 2480.75  240.54
   0   4  14  457.74   34.71
   0   4  14  653.68   50.57
   0  -4  14  440.36   42.20
   0  -4 -14  500.07   39.97
   0   4 -14  570.31   28.35
   0  -4 -14  547.78   54.75
   0   4 -14  510.60   48.79
   0   4  15  429.55   47.60
   0   4  15  386.07   46.20
   0  -4 -15  516.50   37.79
   0  -4 -15  341.87   50.19
   0   4 -15  434.54   65.25
   0   4  16  618.55   40.88
   0  -4  16  578.64   36.88
   0   4  16  566.23   57.87
   0  -4  16  523.33   50.10
   0  -4 -16  584.92   45.41
   0  -4 -16  615.51   66.67
   0   4 -16  508.65   53.38
   0   4  17  -11.36   17.77
   0  -4  17    9.78   14.14
   0   4  17   -3.99   26.10
   0  -4  17   23.07   20.93
   0  -4 -17   31.25   19.46
   0   4 -17   14.18   12.36
   0  -4 -17   31.66   29.48
   0   4 -17   29.26   37.21
   0   4  18  347.73   69.42
   0  -4  18  441.44   35.46
   0   4  18  569.82   96.10
   0  -4  18  332.44   74.54
   0  -4 -18  536.17   45.98
   0   4 -18  554.85   30.55
   0  -4 -18  616.27   69.73
   0   4 -18  460.96   56.53
   0   4  19  941.41   98.51
   0  -4  19 1096.44  106.35
   0   4  19 1360.65  197.31
   0  -4  19 1225.04  115.25
   0  -4 -19 1289.00   99.00
   0   4 -19 1371.12   72.42
   0  -4 -19 1550.23  151.02
   0   4 -19 1117.53  117.53
   0   4  20  214.46   43.32
   0  -4  20  312.79   29.52
   0   4  20  318.62   53.63
   0  -4  20  304.70   44.21
   0  -4 -20  225.98   36.70
   0   4 -20  326.42   24.51
   0  -4 -20  269.97   91.52
   0   4 -20  321.60   47.29
   0   4  21   93.13   48.17
   0  -4  21  128.59   22.61
   0   4  21  142.15   43.08
   0  -4  21  146.04   34.75
   0  -4 -21   70.47   18.84
   0   4 -21  149.43   19.47
   0  -4 -21   86.11   43.70
   0   4 -21  122.54   36.57
   0   4  22 1612.33  194.79
   0  -4  22 1718.70  294.45
   0   4  22 2081.08  264.10
   0  -4  22 2009.55  211.33
   0  -4 -22 1925.61  142.34
   0   4 -22 2301.39  148.38
   0  -4 -22 2806.19  279.63
   0   4  23 1662.24  189.32
   0  -4  23 1927.03  275.46
   0   4  23 1749.67  236.54
   0  -4  23 1809.40  193.17
   0  -4 -23 1856.93  129.04
   0   4 -23 1988.14  179.85
   0  -4 -23 1910.85  351.45
   0   4  24  874.09  174.85
   0  -4  24 1131.60  188.44
   0   4  24 1112.42  154.76
   0  -4  24 1079.93  129.18
   0  -4 -24 1252.17   78.70
   0  -4 -24 1296.07  166.99
   0  -4  25  461.17  160.99
   0   4  25  364.13   86.63
   0  -4  25  468.58   69.89
   0  -4 -25  429.41   57.63
   0   4 -25  598.74   65.69
   0  -4 -25  556.78   93.89
   0  -4  26  697.45  132.41
   0   4  26  667.22  109.48
   0  -4  26  644.09   87.33
   0  -4 -26  570.70   57.88
   0   4 -26  669.82   74.89
   0  -4 -26  841.27  119.91
   0   4  27   51.48   33.78
   0  -4  27  163.66   71.43
   0   4  27  173.38   56.34
   0  -4  27  157.15   41.05
   0   4  27  138.63   46.81
   0   4 -27   29.19   49.61
   0  -4 -27  150.13   27.32
   0   4 -27   77.60   53.12
   0  -4 -27  121.61   25.76
   0   4  28  163.62  115.19
   0  -4  28  361.85   55.37
   0   4  28  273.14   60.01
   0  -4 -28  214.47   54.10
   0   4 -28  264.41   63.55
   0  -4 -28  170.79   47.15
   0  -4  29   31.81   62.21
   0   4  29   41.31   87.70
   0  -4  29   92.96   39.35
   0   4  29  125.72   43.12
   0   4 -29    5.90   23.20
   0  -4 -29   69.63   54.93
   0   4 -29   37.36   46.51
   0  -4 -29   34.94   31.68
   0  -4  30   65.56   65.10
   0   4  30   39.26   86.50
   0  -4  30   14.56   62.46
   0   4  30   18.60   78.00
   0   4 -30    9.26   20.37
   0  -4 -30    5.13   34.34
   0   4 -30   54.62   62.77
   0  -4 -30   56.29   16.54
   0  -4  31   53.49   69.10
   0   4  31   54.96   91.48
   0  -4  31   46.73   69.66
   0   4  31   37.15   51.99
   0  -4 -31   63.66   54.62
   0   4 -31   72.54   38.86
   0  -4 -31   29.53   16.01
   0  -4  32  -20.36  123.37
   0   4  32   57.75   63.33
   0   4  32   96.54   55.98
   0  -4  33  111.68   86.57
   0   4  33  166.02   72.51
   0   4  33   38.72   59.91
   0  -4  34  -25.30   78.37
   0   4  34    7.15   64.00
   0  -4  34   51.10   48.50
   0   4  34   41.73   58.23
   0  -4  35   49.79   85.69
   0   4  35   -3.17   67.28
   0  -4  35   21.95   54.80
   0   4  35   16.12   64.04
   0   5   0  -17.26   10.58
   0  -5   0   46.30   21.31
   0  -5   0    5.84   11.33
   0   5   0  -16.32   10.98
   0   5   1    1.50   10.49
   0  -5   1   21.74   14.70
   0  -5   1   -1.95   11.11
   0   5  -1  -27.88   14.78
   0  -5  -1   22.57   21.23
   0  -5  -1  -13.98   11.23
   0   5  -1   17.67   10.89
   0   5   2   30.19   10.29
   0  -5   2   18.24   16.11
   0   5   2   63.50   12.12
   0  -5   2   31.80   12.22
   0  -5  -2   34.61   12.85
   0   5  -2   51.24   11.67
   0   5   3  190.39   13.66
   0  -5   3  186.27   15.03
   0   5   3  163.47   16.31
   0  -5   3  123.21   16.05
   0  -5  -3  126.92   26.53
   0   5  -3  187.45   42.62
   0   5  -3  125.20   16.05
   0   5   4  689.89   31.43
   0  -5   4  676.01   32.97
   0   5   4  687.14   53.92
   0  -5   4  774.72   38.67
   0  -5  -4  631.51   83.94
   0   5  -4  556.75   57.41
   0  -5  -4  626.74   36.92
   0   5  -4  661.81   34.74
   0   5   5  192.84   14.89
   0  -5   5  202.52   13.83
   0   5   5  163.69   18.31
   0  -5  -5  175.59   21.22
   0   5  -5  195.21   29.83
   0  -5  -5  186.48   20.44
   0   5  -5  189.91   17.05
   0   5   6 1104.44   50.60
   0  -5   6 1059.55   63.44
   0   5   6 1046.34   63.90
   0  -5   6 1181.03   81.21
   0  -5  -6 1013.72   66.31
   0   5  -6  965.03   87.46
   0  -5  -6 1099.69   65.78
   0   5  -6  992.51   56.53
   0   5   7 2138.43  150.26
   0  -5   7 1974.55  101.19
   0   5   7 1991.55  138.48
   0  -5   7 1900.57  131.64
   0  -5  -7 2201.99  145.81
   0   5  -7 1894.39  182.19
   0  -5  -7 2494.07  147.55
   0   5   8  -11.02   11.38
   0  -5   8  -15.88   10.85
   0   5   8  -29.59   17.13
   0  -5   8   -7.33   13.96
   0   5  -8  -44.97   23.87
   0  -5  -8   19.22   16.07
   0   5  -8   -5.62   14.69
   0   5   9 1987.46  123.27
   0  -5   9 2103.07  111.66
   0   5   9 2487.72  161.86
   0  -5   9 2141.90  144.30
   0  -5  -9 2116.10  126.86
   0   5  -9 2207.64  203.85
   0  -5  -9 2195.71  161.52
   0   5  -9 2379.27  150.84
   0   5  10 8571.46  923.93
   0  -5  10 8099.55  823.14
   0   5  10 8335.00  997.79
   0  -5  10 8210.91  946.93
   0  -5 -10 8537.15  872.40
   0   5 -10 7010.37 1092.87
   0  -5 -10 7766.82 1184.64
   0   5 -10 8388.57 1088.34
   0   5  11  106.32   16.25
   0  -5  11   71.51   14.06
   0   5  11  135.00   24.71
   0  -5  11   55.03   19.27
   0  -5 -11   93.99   16.29
   0   5 -11   61.92   21.86
   0   5 -11  126.42   20.09
   0   5  12  198.03   36.26
   0  -5  12  309.45   21.25
   0   5  12  266.44   35.90
   0  -5  12  263.82   28.83
   0  -5 -12  324.18   23.65
   0   5 -12  308.63   32.95
   0  -5 -12  295.34   36.37
   0   5 -12  368.64   31.06
   0   5  13   59.27   17.49
   0  -5  13  107.81   15.96
   0   5  13  122.06   27.19
   0  -5  13   64.62   20.45
   0  -5 -13   99.30   26.13
   0   5 -13  105.85   22.54
   0  -5 -13  158.21   27.27
   0   5  14 1331.13  104.11
   0  -5  14 1573.65  124.17
   0   5  14 1616.41  140.46
   0  -5  14 1359.18  112.45
   0  -5 -14 1936.84  132.26
   0   5 -14 1584.46  120.97
   0  -5 -14 1736.08  152.24
   0   5 -14 1883.87  123.34
   0   5  15   36.86   17.87
   0  -5  15   38.98   15.70
   0   5  15   87.15   26.15
   0  -5  15   78.17   21.06
   0  -5 -15   39.47   22.18
   0   5 -15   57.59   22.65
   0  -5 -15   47.71   29.07
   0   5 -15   74.73   35.53
   0   5  16 2092.86  173.82
   0   5  16 2455.66  216.28
   0  -5  16 1832.94  175.60
   0  -5 -16 2283.12  175.41
   0   5 -16 2492.71  190.99
   0  -5 -16 2364.38  238.10
   0   5 -16 2199.73  209.94
   0   5  17   37.45   30.67
   0  -5  17   56.08   26.80
   0   5  17   17.66   29.26
   0  -5  17   -3.57   22.29
   0  -5 -17   73.41   23.45
   0   5 -17   36.51   22.84
   0  -5 -17   25.10   32.49
   0   5 -17   35.93   43.60
   0  -5  18  597.38   44.56
   0   5  18  558.11   70.82
   0  -5  18  532.82   56.38
   0  -5 -18  580.73   56.91
   0   5 -18  703.11   58.66
   0  -5 -18  550.39   80.70
   0   5 -18  494.38   65.05
   0   5  19  106.10   27.27
   0  -5  19   77.67   21.81
   0   5  19   39.20   58.50
   0  -5  19   98.23   27.98
   0  -5 -19  102.19   31.76
   0   5 -19   74.01   28.21
   0  -5 -19  145.12   42.20
   0   5 -19   45.52   33.37
   0   5  20 2871.03  569.61
   0  -5  20 5136.18  538.50
   0   5  20 3835.03  711.53
   0  -5  20 3434.96  577.52
   0  -5 -20 4427.29  489.74
   0   5 -20 4607.60  476.99
   0  -5 -20 5165.59  782.54
   0   5 -20 3682.72  497.57
   0   5  21  760.40   90.30
   0  -5  21  762.39   62.86
   0   5  21  698.50  100.22
   0  -5  21  769.79  128.21
   0  -5 -21  762.49   61.91
   0   5 -21  759.49   79.11
   0  -5 -21  907.09  111.24
   0   5 -21  921.14   97.66
   0   5  22  186.50   58.87
   0  -5  22  263.31   36.38
   0   5  22  312.71   63.73
   0  -5  22  349.76   51.26
   0  -5 -22  340.22   36.73
   0   5 -22  449.41   50.64
   0  -5 -22  345.83   68.37
   0   5 -22  310.67   55.84
   0   5  23   58.02   65.39
   0  -5  23   30.24   36.72
   0   5  23   29.50   40.71
   0  -5  23   78.53   33.45
   0  -5 -23   52.35   23.49
   0   5 -23   61.27   47.98
   0  -5 -23  -11.85   45.87
   0   5 -23   65.06   36.85
   0   5  24 1625.90  254.02
   0  -5  24 1834.79  187.89
   0   5  24 2279.68  284.93
   0  -5  24 2713.60  259.11
   0  -5 -24 1900.41  173.74
   0   5 -24 3051.07  467.36
   0  -5 -24 2224.09  306.07
   0   5 -24 2060.81  260.54
   0   5  25   46.64   49.74
   0  -5  25   36.34   50.97
   0   5  25   43.90   43.90
   0  -5  25   25.07   33.39
   0   5 -25   12.41   26.89
   0  -5 -25    5.70   22.35
   0   5 -25   61.94   44.34
   0  -5 -25  -31.76   47.15
   0  -5  26  807.48  182.61
   0   5  26 1052.71  154.86
   0  -5  26  835.38  120.11
   0  -5 -26 1134.96  178.69
   0   5 -26 1035.02  160.92
   0  -5 -26 1076.07  161.46
   0   5  27  587.61  106.79
   0  -5  27  497.30   80.50
   0  -5 -27  515.16   80.07
   0   5 -27  520.94  106.55
   0  -5 -27  685.93  118.00
   0   5  28    8.64   51.42
   0  -5  28  -35.65   56.60
   0   5  28  -32.65   48.54
   0  -5  28  -31.44   36.31
   0   5 -28   15.03   40.35
   0  -5 -28   58.21   33.82
   0   5 -28    6.35   69.86
   0  -5 -28  -42.97   54.82
   0   5  29    8.16   30.50
   0  -5  29   19.10   60.02
   0   5  29  -56.20   50.04
   0   5 -29   12.45   25.08
   0  -5 -29   38.85   58.71
   0   5 -29   18.82   44.56
   0  -5 -29  -94.37   58.99
   0  -5  30  195.27   88.26
   0   5  30  283.13   74.31
   0  -5  30  184.34   55.41
   0   5  30  233.91   64.09
   0  -5 -30  117.66   73.27
   0   5 -30  140.32   54.31
   0  -5 -30  139.78   43.69
   0  -5  31  147.86   77.50
   0   5  31  130.47   98.70
   0   5  31   90.70   56.51
   0  -5 -31  117.77   66.69
   0  -5 -31   59.42   21.92
   0  -5  32  125.98   91.09
   0   5  32  187.00  117.99
   0   5  32   94.46   98.33
   0  -5  33   64.59   78.34
   0   5  33   31.58  100.08
   0  -5  33   21.42   76.09
   0   5  33   11.65   56.46
   0   5  34  107.54   74.96
   0   5  34   88.10   72.01
   0   5  35   95.57   84.17
   0   5  35  127.20   79.82
   0  -6   0 2467.63  251.28
   0  -6   0 2462.91  168.83
   0   6   1  298.90   36.51
   0  -6   1  272.63   32.31
   0   6  -1  269.36   23.61
   0  -6  -1  348.70   46.51
   0   6  -1  259.11   24.38
   0   6   2  457.81   30.99
   0  -6   2  583.52   44.29
   0   6   2  399.16   32.41
   0   6  -2  466.61   43.40
   0  -6  -2  535.12   58.83
   0  -6  -2  469.30   34.43
   0   6  -2  527.83   32.16
   0   6   3 2961.52  204.91
   0  -6   3 3112.91  210.33
   0   6   3 4005.55  251.11
   0  -6   3 3148.49  226.86
   0   6  -3 3294.59  269.29
   0  -6  -3 2949.89  417.37
   0  -6  -3 3180.87  245.51
   0   6  -3 2958.28  219.78
   0   6   4   56.15   13.84
   0   6   4   50.76   17.38
   0  -6   4   75.89   16.04
   0  -6  -4   80.01   28.47
   0  -6  -4   -2.95   25.90
   0   6  -4   44.52   15.56
   0   6   5  750.75   38.26
   0  -6   5  721.13   37.13
   0  -6   5  715.50   46.29
   0  -6  -5  666.56   72.00
   0   6  -5  683.97   75.26
   0  -6  -5  644.47   47.65
   0   6  -5  766.52   45.07
   0   6   6  553.53   30.84
   0  -6   6  499.08   31.21
   0   6   6  481.82   38.36
   0  -6  -6  593.84  101.05
   0   6  -6  460.48   67.52
   0  -6  -6  496.24   41.87
   0   6  -6  524.21   54.69
   0   6   7 4035.39  295.57
   0  -6   7 4295.73  295.42
   0   6   7 5372.10  415.72
   0  -6   7 4314.31  349.16
   0  -6  -7 3329.38  356.77
   0   6  -7 3942.09  489.03
   0  -6  -7 3860.89  357.40
   0   6  -7 4298.28  346.85
   0   6   8  881.76   46.99
   0  -6   8  761.96   41.08
   0   6   8  818.67   60.03
   0  -6   8  685.35   76.71
   0  -6  -8  744.35   63.88
   0   6  -8  694.34   83.10
   0  -6  -8  810.10   86.75
   0   6  -8  684.40   49.24
   0   6   9 3325.40  236.67
   0  -6   9 3135.82  209.49
   0   6   9 3430.22  294.30
   0  -6   9 4005.92  286.98
   0  -6  -9 3144.39  282.08
   0   6  -9 3217.61  499.69
   0  -6  -9 2837.20  265.53
   0   6  -9 3104.86  255.07
   0   6  10  664.75   41.04
   0  -6  10  641.10   51.14
   0   6  10  668.53   54.85
   0  -6  10  501.97   65.04
   0  -6 -10  630.46   53.09
   0   6 -10  682.19   77.67
   0  -6 -10  461.51   50.49
   0   6 -10  437.34   69.72
   0   6  11 1262.62   77.58
   0  -6  11 1186.10   68.81
   0   6  11 1016.97  139.56
   0  -6  11 1007.10   82.82
   0  -6 -11 1408.44   97.80
   0   6 -11 1171.71  126.25
   0  -6 -11 1109.12  133.64
   0   6 -11 1210.66   89.36
   0   6  12   63.07   17.92
   0  -6  12   46.52   23.82
   0   6  12   25.41   23.72
   0  -6  12   47.04   31.54
   0  -6 -12  -27.42   37.38
   0   6 -12  100.66   33.32
   0  -6 -12   73.67   26.26
   0   6 -12   53.57   20.95
   0   6  13  212.87   38.92
   0  -6  13  192.83   21.88
   0   6  13  237.59   35.01
   0  -6  13  214.28   28.26
   0  -6 -13  217.05   37.23
   0   6 -13  235.03   47.58
   0  -6 -13  332.13   58.80
   0   6 -13  233.89   47.11
   0   6  14 1347.89  110.33
   0  -6  14 1501.72  103.33
   0   6  14 1189.77  184.06
   0  -6  14 1683.37  123.39
   0  -6 -14 1399.93   99.21
   0   6 -14 1566.68  171.84
   0  -6 -14 1582.26  142.03
   0   6 -14 1569.40  119.38
   0  -6  15   -2.24   17.77
   0   6  15   17.62   28.02
   0  -6  15   20.17   22.13
   0  -6 -15   50.29   18.44
   0  -6 -15   53.59   30.31
   0   6 -15   28.19   23.12
   0   6  16  203.64   31.15
   0  -6  16  235.81   27.60
   0   6  16  255.35   42.75
   0  -6  16  216.06   34.70
   0  -6 -16  209.90   27.84
   0   6 -16  283.71   52.41
   0  -6 -16  203.00   46.44
   0   6 -16  267.56   36.56
   0   6  17    0.36   36.57
   0  -6  17   66.99   29.40
   0   6  17  -11.95   30.67
   0  -6  17   14.15   24.97
   0  -6 -17   13.64   19.83
   0   6 -17   58.55   38.79
   0   6 -17   20.93   29.57
   0   6  18  117.85   29.77
   0  -6  18  117.63   23.98
   0   6  18  125.29   39.60
   0  -6  18   95.13   32.02
   0  -6 -18   72.87   23.50
   0   6 -18  107.29   46.64
   0  -6 -18  200.13   41.56
   0   6 -18   65.34   36.93
   0   6  19  566.01   68.04
   0  -6  19  769.59   60.49
   0   6  19  845.55   94.71
   0  -6  19  573.70   71.14
   0  -6 -19  633.80   57.80
   0   6 -19  760.89  104.51
   0  -6 -19  608.49   96.84
   0   6 -19  778.90  122.12
   0   6  20  608.23   65.95
   0  -6  20  489.82   52.82
   0   6  20  618.60  125.44
   0  -6  20  514.73   65.75
   0  -6 -20  573.36   77.24
   0   6 -20  474.22   99.41
   0  -6 -20  627.62   88.96
   0   6 -20  695.88   77.53
   0   6  21  319.83   58.85
   0  -6  21  368.30   43.36
   0   6  21  312.73   67.30
   0  -6  21  379.03   81.99
   0  -6 -21  332.19   65.84
   0   6 -21  560.76   84.42
   0  -6 -21  521.95   74.17
   0   6 -21  319.20   93.44
   0   6  22   -0.24   62.35
   0  -6  22   78.11   42.24
   0   6  22  142.46   45.16
   0  -6  22   75.27   52.23
   0  -6 -22   43.65   58.68
   0   6 -22  154.47   51.17
   0  -6 -22   98.49   75.22
   0   6 -22   56.79   41.05
   0   6  23   46.61   39.13
   0  -6  23   -2.91   24.40
   0   6  23   52.51   41.80
   0  -6  23   28.01   30.26
   0  -6 -23   35.26   35.67
   0   6 -23   72.26   49.61
   0  -6 -23  -32.94   44.40
   0   6 -23   24.77   39.49
   0   6  24  631.93  167.89
   0  -6  24  978.74  108.17
   0   6  24 1291.57  153.63
   0  -6  24 1064.14  124.54
   0  -6 -24 1109.39  130.39
   0   6 -24 1236.94  191.31
   0  -6 -24 1425.24  175.03
   0   6  25  536.09  140.61
   0  -6  25  497.51  102.81
   0   6  25  621.51  110.29
   0  -6  25  626.66   81.65
   0  -6 -25  585.60   92.73
   0   6 -25  672.37  191.70
   0  -6 -25  754.63  121.43
   0   6 -25  720.73  101.32
   0  -6  26  523.57   70.17
   0   6  26  604.50  113.11
   0  -6  26  622.43   79.04
   0  -6 -26  548.14   91.88
   0   6 -26  699.86  119.19
   0  -6 -26  710.43  124.65
   0   6 -26  616.56   98.80
   0  -6  27  561.28  124.97
   0   6  27  533.22  104.38
   0  -6  27  393.89   72.90
   0  -6 -27  511.60  125.00
   0   6 -27  450.72  106.53
   0  -6 -27  589.19  114.77
   0   6  28   50.11   35.56
   0  -6  28   64.52   64.84
   0   6  28   34.09   53.09
   0  -6  28   89.56   37.19
   0   6 -28   13.35   31.80
   0   6 -28   -9.98   54.64
   0  -6 -28   -7.29   59.62
   0  -6 -28   56.10  106.33
   0   6  29   13.89   35.51
   0   6  29   57.17   55.51
   0  -6  29   44.37   39.51
   0   6 -29  -23.06   47.33
   0   6 -29   65.52   87.96
   0  -6 -29    8.48   61.78
   0  -6 -29  150.07   65.24
   0   6  30   -4.22   65.80
   0  -6  30   50.87   72.86
   0   6  30   64.25   59.22
   0  -6  30   77.86   42.05
   0   6 -30    9.34   50.91
   0   6 -30   35.36   36.23
   0  -6 -30   74.67   66.01
   0  -6 -30  134.63   70.82
   0  -6  31   75.55   92.00
   0   6  31  138.95   74.11
   0  -6  31  173.62   53.38
   0  -6 -31  104.70  140.47
   0  -6 -31  187.79   89.67
   0   6  32   -1.91   61.72
   0  -6  32    1.40   42.79
   0   6  32   74.69   53.35
   0   6  33   78.65   75.17
   0   6  33  128.31   71.10
   0  -6  34   10.39   87.66
   0   6  34  -63.75   72.01
   0   6  34  -44.34  104.50
   0   7   1  301.40   24.37
   0  -7   1  286.91   38.47
   0   7   1  288.54   29.26
   0   7  -1  250.00   26.41
   0  -7  -1  226.96   27.22
   0   7   2   21.03   14.51
   0  -7   2  -35.06   25.10
   0  -7   2   30.73   16.75
   0   7  -2  -35.20   15.42
   0  -7  -2  -18.60   31.48
   0   7   3 1230.20  103.91
   0  -7   3 1219.28   79.14
   0   7  -3 1639.01  155.67
   0  -7  -3 1213.29  141.75
   0   7  -3 1194.49   83.28
   0   7   4 5275.58  480.57
   0  -7   4 5359.85  490.52
   0   7   4 6194.73  572.03
   0   7  -4 5416.58  608.38
   0  -7  -4 4542.03  735.21
   0   7   5  292.46   24.22
   0  -7   5  299.64   22.89
   0   7   5  254.89   45.28
   0  -7   5  191.46   27.81
   0   7  -5  190.47   35.85
   0  -7  -5  210.11   48.22
   0  -7  -5  317.69   29.93
   0   7   6 1434.50   80.68
   0  -7   6 1318.88   73.13
   0   7   6 1029.25   90.06
   0   7  -6 1218.74  110.54
   0  -7  -6 1243.01  138.91
   0  -7  -6 1395.30  105.46
   0   7  -6 1374.15   86.57
   0   7   7  -23.43   13.86
   0  -7   7    9.15   13.59
   0   7   7  -31.82   20.15
   0  -7   7    6.86   17.79
   0   7  -7   -5.16   52.01
   0  -7  -7   20.43   31.69
   0   7  -7   -7.53   17.90
   0   7   8 1801.74  155.58
   0  -7   8 1658.28  103.29
   0   7   8 1681.83  134.45
   0  -7   8 1439.91  170.14
   0   7  -8 2025.72  205.27
   0  -7  -8 1738.38  198.12
   0  -7  -8 2230.39  151.41
   0   7  -8 1756.25  124.66
   0   7   9 3582.15  329.44
   0  -7   9 4144.80  380.85
   0   7   9 4695.07  423.92
   0  -7   9 4512.26  385.05
   0  -7  -9 3770.53  662.73
   0   7  -9 3791.32  498.39
   0  -7  -9 3541.31  368.96
   0   7  -9 3982.67  344.60
   0   7  10  649.87   69.71
   0  -7  10  689.72   43.88
   0   7  10  657.83   62.27
   0  -7  10  635.61   80.79
   0  -7 -10  505.10   93.56
   0   7 -10  714.64   84.88
   0  -7 -10  558.36   58.47
   0   7 -10  741.66   58.52
   0  -7  11   22.72   26.02
   0   7  11  -16.22   38.94
   0  -7  11    5.32   21.47
   0  -7 -11   33.73   25.52
   0   7 -11   22.35   35.39
   0  -7 -11   70.66   24.31
   0   7 -11   91.19   36.44
   0   7  12  108.71   34.25
   0  -7  12  100.45   21.04
   0   7  12   82.00   30.60
   0  -7  12   92.04   26.21
   0  -7 -12  109.31   31.29
   0   7 -12   93.70   41.75
   0  -7 -12  177.42   45.04
   0   7 -12  123.17   28.39
   0   7  13    4.79   19.77
   0  -7  13   28.05   26.74
   0   7  13   32.22   27.11
   0  -7  13   19.10   22.07
   0  -7 -13   -0.72   26.75
   0   7 -13  -11.27   35.16
   0  -7 -13   -2.18   28.48
   0   7 -13   -5.37   22.01
   0   7  14  475.51   72.57
   0  -7  14  565.40   43.46
   0   7  14  616.76   64.60
   0  -7  14  532.33   54.73
   0  -7 -14  525.91   64.46
   0   7 -14  428.19  129.35
   0  -7 -14  397.52  101.09
   0   7 -14  531.15   54.30
   0   7  15   51.36   22.79
   0  -7  15   51.98   21.18
   0   7  15   19.81   30.02
   0  -7  15   18.50   25.72
   0  -7 -15   53.20   31.26
   0   7 -15   82.89   62.94
   0  -7 -15   20.00   33.55
   0   7 -15   63.71   26.43
   0   7  16 1435.87  171.17
   0  -7  16 1449.45  114.62
   0   7  16 1305.29  151.12
   0  -7  16 1611.95  193.95
   0  -7 -16 1424.08  152.51
   0   7 -16 1406.72  300.39
   0  -7 -16 1742.85  235.87
   0   7 -16 1389.86  132.03
   0   7  17  553.90   59.95
   0  -7  17  591.23   53.08
   0   7  17  538.13   75.39
   0  -7  17  574.61   68.07
   0  -7 -17  550.06   75.63
   0   7 -17  712.77  166.27
   0  -7 -17  750.08   87.06
   0   7 -17  547.89   65.17
   0   7  18   85.65   44.13
   0  -7  18   40.34   24.76
   0   7  18   45.00   35.48
   0  -7  18   51.50   29.96
   0  -7 -18   88.62   34.43
   0   7 -18   99.40   74.47
   0  -7 -18  122.19   41.90
   0   7 -18   64.87   31.76
   0   7  19  -16.09   27.58
   0  -7  19   37.82   22.40
   0   7  19  -16.51   51.60
   0  -7  19    0.95   27.64
   0  -7 -19   38.76   33.05
   0   7 -19  -24.98   70.08
   0  -7 -19   -9.78   38.31
   0   7 -19  -46.04   33.76
   0   7  20   28.56   48.62
   0  -7  20   31.82   39.39
   0   7  20  105.91   64.02
   0  -7  20   75.08   31.10
   0  -7 -20   12.43   36.95
   0   7 -20  -10.29   75.30
   0  -7 -20   99.85   42.32
   0   7 -20   11.83   37.22
   0   7  21  232.24   56.34
   0  -7  21  382.56   48.36
   0   7  21  427.54   74.29
   0  -7  21  249.05   85.70
   0  -7 -21  338.64   64.06
   0   7 -21  455.52   83.66
   0  -7 -21  545.49  119.92
   0   7 -21  408.29   63.41
   0   7  22   95.24   58.62
   0  -7  22   -2.69   45.69
   0   7  22   25.92   44.83
   0  -7  22   12.73   54.57
   0  -7 -22   62.54   40.24
   0   7 -22  120.07   52.95
   0  -7 -22   53.89   46.14
   0   7 -22   16.05   39.95
   0   7  23   64.33   42.14
   0  -7  23   53.98   31.15
   0   7  23   88.40   49.75
   0  -7  23   53.41   35.84
   0  -7 -23   15.50   68.20
   0   7 -23   99.03   58.47
   0  -7 -23  113.85   53.11
   0   7  24  558.60   98.02
   0  -7  24  482.61   67.59
   0   7  24  590.30   99.50
   0  -7  24  530.54   80.68
   0  -7 -24  603.65  198.88
   0   7 -24  600.84  125.24
   0  -7 -24  706.17  111.10
   0   7 -24  611.17   97.23
   0   7  25   -5.28   48.20
   0  -7  25   32.41   48.77
   0   7  25   54.87   52.13
   0  -7  25   79.97   37.30
   0   7 -25   53.20   60.89
   0  -7 -25   70.94   63.77
   0  -7 -25   44.62   55.43
   0   7 -25   83.40   46.91
   0   7  26  250.24   81.43
   0  -7  26  324.40   53.71
   0   7  26  286.68   84.45
   0  -7  26  307.72   59.40
   0  -7 -26  275.62  100.19
   0   7 -26  339.69  146.17
   0  -7 -26  244.30   89.97
   0   7 -26  415.99   74.11
   0   7  27  599.12  147.36
   0  -7  27  440.46  116.41
   0   7  27  612.92  113.82
   0  -7  27  449.95   84.25
   0   7 -27  420.53  140.51
   0  -7 -27  624.03  160.18
   0  -7 -27  741.80  145.75
   0   7 -27  530.00  103.30
   0   7  28   82.57   58.18
   0  -7  28  130.84   47.62
   0   7  28  236.55   76.92
   0  -7  28  228.37   54.84
   0   7 -28  227.36   58.45
   0  -7 -28  219.88  103.11
   0  -7 -28  386.60   97.05
   0   7 -28  222.50   67.20
   0   7  29   44.28   48.76
   0  -7  29  191.72   83.04
   0   7  29  199.47   69.88
   0  -7  29  189.70   51.45
   0   7 -29   41.19   72.46
   0   7 -29  101.34   50.87
   0  -7 -29  139.89  149.58
   0  -7 -29  115.20   82.80
   0   7  30  199.76  119.30
   0  -7  30  408.09  125.73
   0   7  30  358.07  106.40
   0  -7  30  478.70   76.85
   0   7 -30  237.76   65.85
   0  -7 -30  286.67  151.43
   0  -7 -30  664.89  123.68
   0   7  31  170.90   81.26
   0  -7  31  180.06   57.47
   0  -7 -31  111.84  100.59
   0  -7 -31  142.12   95.43
   0  -7  32  141.61  106.33
   0   7  32  221.87   88.39
   0  -7  32  151.80   61.65
   0  -7 -32  246.90  109.85
   0  -7  33    9.54   84.53
   0   7  33  -64.39   72.77
   0  -7  33   -3.08   53.97
   0   7  33  -41.17   64.16
   0  -7 -33  -91.05   87.92
   0   8   0  235.41   24.80
   0  -8   0  183.02   38.60
   0   8   0  221.10   29.38
   0   8   1  909.25   63.46
   0  -8   1 1040.87  138.53
   0   8  -1 1053.75   69.77
   0  -8  -1  821.40   93.95
   0   8   2   53.39   18.05
   0  -8   2   67.69   19.53
   0   8  -2   27.46   19.22
   0  -8  -2   93.72   27.30
   0  -8  -2   -0.52   21.23
   0   8   3   10.48   16.67
   0  -8   3   50.23   18.20
   0  -8   3   -2.04   19.30
   0   8  -3  -31.88   17.97
   0  -8  -3   21.64   36.18
   0   8  -3   -0.02   19.29
   0   8   4   -3.06   16.18
   0  -8   4   57.59   27.44
   0   8  -4  -18.72   17.92
   0  -8  -4   -0.41   37.08
   0  -8   5  135.80   20.25
   0   8   5  137.46   26.60
   0   8  -5  155.31   33.20
   0  -8  -5  185.71   48.77
   0  -8  -5  105.80   25.45
   0   8   6  140.08   21.47
   0  -8   6  154.46   21.07
   0   8   6  144.30   29.42
   0  -8   6  116.14   25.95
   0   8  -6  159.10   35.25
   0  -8  -6  118.82   49.40
   0  -8  -6  252.06   45.69
   0   8  -6  128.35   25.48
   0   8   7  322.55   30.84
   0  -8   7  288.56   28.94
   0   8   7  378.97   40.87
   0  -8   7  324.73   36.47
   0   8  -7  357.96   47.23
   0  -8  -7  295.09   97.55
   0   8  -7  370.73   37.76
   0   8   8  322.89   46.68
   0  -8   8  308.62   28.35
   0   8   8  300.94   39.16
   0  -8   8  277.91   37.18
   0   8  -8  239.37   45.93
   0  -8  -8  333.80   62.74
   0  -8  -8  354.07   39.70
   0   8  -8  406.55   37.44
   0   8   9   81.39   21.48
   0  -8   9  132.23   30.09
   0   8   9   67.24   27.49
   0   8  -9   43.77   31.67
   0  -8  -9  113.97   44.88
   0  -8  -9   77.94   26.94
   0   8  -9   97.02   24.93
   0   8  10  409.11   38.07
   0  -8  10  342.27   33.50
   0   8  10  380.75   46.33
   0  -8  10  308.46   62.86
   0   8 -10  327.32   80.13
   0  -8 -10  311.49   71.40
   0  -8 -10  324.49   45.18
   0   8 -10  457.19   60.92
   0   8  11   40.66   20.63
   0  -8  11   19.55   17.97
   0   8  11    5.83   43.14
   0  -8  11   15.09   23.52
   0  -8 -11   64.82   42.04
   0   8 -11  132.49   66.40
   0  -8 -11  -45.70   40.78
   0   8 -11    8.76   25.49
   0   8  12   11.20   21.67
   0  -8  12   25.17   19.68
   0   8  12   33.66   28.49
   0  -8  12   67.19   24.49
   0  -8 -12  -13.29   42.61
   0   8 -12  -16.07   44.07
   0  -8 -12   74.21   28.38
   0   8 -12    8.59   26.17
   0   8  13  184.00   52.32
   0  -8  13  293.28   31.61
   0   8  13  218.68   44.48
   0  -8  13  226.14   39.55
   0   8 -13  242.62   63.28
   0  -8 -13  218.70   64.14
   0  -8 -13  279.99   65.65
   0   8 -13  239.38   40.55
   0   8  14  362.92   45.02
   0  -8  14  401.16   41.00
   0   8  14  637.07   90.44
   0  -8  14  329.53   50.89
   0  -8 -14  488.23   82.77
   0   8 -14  358.87   79.23
   0  -8 -14  316.71   60.80
   0   8 -14  431.57   49.73
   0   8  15   53.14   39.34
   0  -8  15   70.85   22.77
   0   8  15   36.15   35.29
   0  -8  15   21.03   27.14
   0   8 -15   65.17   47.75
   0  -8 -15   42.95   49.84
   0  -8 -15  -27.71   57.43
   0   8 -15   83.98   29.99
   0   8  16  268.20   39.28
   0  -8  16  168.97   35.76
   0   8  16  289.76   51.67
   0  -8  16  308.86   63.82
   0   8 -16  282.82   67.86
   0  -8 -16  208.59   70.33
   0  -8 -16  191.58   54.71
   0   8 -16  324.43   45.05
   0   8  17 1376.77  183.72
   0  -8  17 1163.07  111.87
   0   8  17 1766.78  166.12
   0  -8  17 1134.72  132.41
   0  -8 -17 1395.63  213.87
   0   8 -17 1341.72  203.09
   0  -8 -17 1340.61  166.69
   0   8 -17 1318.59  135.44
   0   8  18  173.78   43.45
   0  -8  18  252.90   38.24
   0   8  18  247.02   56.53
   0  -8  18  201.94   45.48
   0  -8 -18  342.23   83.05
   0   8 -18  285.57   79.33
   0  -8 -18  412.64   64.03
   0   8 -18  247.11   47.91
   0   8  19   23.94   50.06
   0  -8  19   49.07   28.21
   0   8  19   79.44   60.83
   0  -8  19   38.58   32.88
   0   8 -19   37.47   52.16
   0  -8 -19   40.41   56.96
   0  -8 -19   19.01   45.23
   0   8 -19   54.23   34.09
   0   8  20   35.44   34.20
   0  -8  20    9.84   28.01
   0   8  20   -7.71   38.49
   0  -8  20    6.71   32.73
   0  -8 -20  102.54   57.58
   0   8 -20   45.10   53.50
   0  -8 -20   93.80   69.96
   0   8 -20   24.99   39.39
   0   8  21  221.06   92.35
   0  -8  21  358.08   49.49
   0   8  21  312.12   64.80
   0  -8  21  361.39   87.49
   0   8 -21  353.33   88.06
   0  -8 -21  189.91   95.74
   0  -8 -21  286.83   72.79
   0   8 -21  275.84   65.71
   0   8  22 1485.00  247.63
   0  -8  22 2204.99  234.54
   0   8  22 1838.24  251.17
   0  -8  22 2284.52  335.17
   0  -8 -22 2171.48  370.96
   0   8 -22 2298.14  521.07
   0  -8 -22 1678.45  289.62
   0   8 -22 2490.89  381.71
   0   8  23  249.94  124.60
   0  -8  23  558.18  108.26
   0   8  23  542.26   86.24
   0  -8  23  417.47   73.88
   0   8 -23  488.23  196.29
   0  -8 -23  460.19  127.85
   0  -8 -23  650.79  106.37
   0   8 -23  476.26   85.09
   0   8  24   37.43   48.38
   0  -8  24   20.22   37.22
   0   8  24   19.82   46.99
   0  -8  24  124.82   39.87
   0   8 -24   98.13   78.17
   0  -8 -24  133.66   71.00
   0  -8 -24  150.90   56.60
   0   8 -24   80.26   49.14
   0   8  25   71.93   70.96
   0  -8  25   75.01   52.19
   0   8  25   14.40   44.95
   0  -8  25   -3.97   36.47
   0   8 -25   14.59   46.34
   0  -8 -25   -7.37   65.79
   0  -8 -25   82.44   84.57
   0   8 -25  -25.20   45.12
   0   8  26   56.72   53.72
   0  -8  26   51.33   35.32
   0   8  26   32.97   51.71
   0  -8  26   56.65   39.30
   0   8 -26  -31.35   47.46
   0  -8 -26    4.91  111.20
   0  -8 -26   32.12   67.04
   0   8 -26   38.57   48.58
   0   8  27   46.94  107.04
   0  -8  27   30.76   43.41
   0   8  27  122.24   58.13
   0  -8  27   65.31   45.91
   0   8 -27  110.50   52.15
   0  -8 -27  293.89  153.65
   0  -8 -27  137.89   77.40
   0   8 -27   44.01   86.20
   0   8  28  111.57   73.13
   0  -8  28  180.50   56.99
   0   8  28  296.14   78.15
   0  -8  28  358.34   62.59
   0   8 -28  192.81   69.16
   0  -8 -28  155.37  127.85
   0  -8 -28  300.13  166.69
   0   8 -28  252.48   74.20
   0   8  29    2.80   50.46
   0  -8  29   76.23   36.93
   0   8  29   38.47   59.83
   0  -8  29   72.29   45.76
   0   8 -29  -22.75   55.77
   0  -8 -29   49.47  100.45
   0   8 -29  152.57   59.77
   0   8  30   31.20   79.53
   0   8  30   33.15   59.99
   0  -8  30  115.13   45.65
   0   8 -30   14.31   42.64
   0   8 -30   26.99   29.60
   0  -8 -30   19.32  100.58
   0  -8 -30  -30.52   76.19
   0  -8  31   -2.81   86.28
   0   8  31   78.06   66.28
   0  -8  31  101.94   49.93
   0  -8 -31   60.40  146.40
   0  -8 -31  -33.46  141.00
   0   8  32   87.50   71.92
   0  -8  32   44.10   55.90
   0  -8 -32  103.28   93.14
   0   9   0   -2.44   17.85
   0  -9   0   77.99   47.49
   0   9   1  105.22   22.62
   0  -9   1  116.43   25.71
   0   9  -1  129.56   23.73
   0  -9  -1  165.26   37.92
   0   9   2  158.32   37.59
   0  -9   2  124.66   26.25
   0   9  -2  161.28   42.24
   0  -9  -2  118.77   38.86
   0   9   3  118.17   23.43
   0  -9   3  149.55   26.02
   0   9  -3   92.81   26.52
   0  -9  -3  113.55   37.54
   0   9  -3  109.67   27.45
   0   9   4   20.87   19.32
   0  -9   4   42.34   17.85
   0   9  -4  -16.88   21.43
   0  -9  -4  -33.39   48.54
   0   9   5  296.06   47.91
   0  -9   5  217.74   29.48
   0   9  -5  269.32   34.26
   0  -9  -5  247.96   67.75
   0  -9  -5  325.17   38.47
   0   9   6   12.42   20.23
   0  -9   6   30.73   18.92
   0   9  -6   28.30   22.95
   0  -9  -6  -38.20   43.79
   0  -9  -6    8.07   38.27
   0   9  -6   37.49   22.26
   0   9   7  199.74   29.50
   0   9   7  246.84   37.51
   0  -9   7  227.77   55.13
   0   9  -7  257.26   50.31
   0  -9  -7  319.67   68.72
   0  -9  -7  195.73   37.74
   0   9  -7  164.66   49.47
   0   9   8   76.78   33.24
   0  -9   8   61.65   20.35
   0   9   8   60.21   26.83
   0  -9   8    6.87   25.44
   0   9  -8  -33.98   32.29
   0  -9  -8  -58.54   47.88
   0  -9  -8   44.47   42.86
   0   9  -8   50.75   25.37
   0   9   9  678.87   61.68
   0  -9   9  686.59   76.61
   0   9   9  670.20   70.41
   0  -9   9  524.71   66.12
   0   9  -9  930.09   91.36
   0  -9  -9  620.24  118.90
   0  -9  -9  713.74   73.41
   0   9  -9  622.56   64.21
   0   9  10   30.60   22.18
   0  -9  10   27.93   20.63
   0   9  10    4.61   27.43
   0  -9  10   43.63   26.27
   0   9 -10    4.47   33.68
   0  -9 -10   15.76   48.24
   0  -9 -10  -27.50   27.31
   0   9 -10   43.93   25.74
   0   9  11  258.54   56.42
   0  -9  11  286.37   33.40
   0   9  11  328.02   45.54
   0  -9  11  296.68   42.88
   0   9 -11  266.69   53.59
   0  -9 -11  169.60  120.43
   0  -9 -11  194.27   44.20
   0   9 -11  257.79   44.07
   0   9  12  242.95   39.47
   0  -9  12  260.43   34.80
   0   9  12  275.52   46.56
   0  -9  12  259.94   61.58
   0   9 -12  216.38   55.30
   0  -9 -12  285.96   76.31
   0  -9 -12  306.64   48.55
   0   9 -12  341.58   45.08
   0   9  13  154.99   33.40
   0  -9  13  178.25   31.08
   0   9  13  215.17   42.83
   0  -9  13  155.54   34.92
   0   9 -13  197.80   51.41
   0  -9 -13  266.01   67.57
   0  -9 -13  209.31   42.57
   0   9 -13  191.97   40.89
   0   9  14   18.14   28.30
   0  -9  14   29.20   38.07
   0   9  14   48.01   35.45
   0  -9  14   75.81   28.24
   0   9 -14   17.60   37.05
   0  -9 -14   58.94   53.69
   0  -9 -14   21.14   59.68
   0   9 -14   78.36   31.72
   0   9  15  252.14   47.98
   0  -9  15  356.12   43.19
   0   9  15  499.25   59.79
   0  -9  15  300.01   50.09
   0   9 -15  368.03   65.65
   0  -9 -15  228.98   92.77
   0  -9 -15  404.97   65.59
   0   9 -15  368.81   51.68
   0   9  16  174.76   40.48
   0  -9  16  209.01   36.02
   0   9  16  187.82   51.58
   0  -9  16  160.72   70.19
   0   9 -16  148.14   54.48
   0  -9 -16  323.85   80.90
   0  -9 -16  217.81   84.69
   0   9 -16  270.74   43.48
   0   9  17  125.27   39.92
   0  -9  17  171.36   36.52
   0   9  17  165.81   50.20
   0  -9  17  130.11   43.98
   0   9 -17  178.38   52.09
   0  -9 -17  267.09   73.89
   0  -9 -17  154.35   54.44
   0   9 -17  252.48   44.94
   0   9  18  174.89   60.48
   0  -9  18   79.28   34.75
   0   9  18  140.17   78.38
   0  -9  18  181.31   42.90
   0   9 -18   48.57   50.09
   0  -9 -18   53.98   72.12
   0  -9 -18  170.38   48.90
   0   9 -18  150.69   42.00
   0   9  19  519.78   78.95
   0  -9  19  653.26   73.28
   0   9  19  528.94   99.93
   0  -9  19  380.52   84.43
   0   9 -19  622.72   99.61
   0  -9 -19  573.78  141.12
   0  -9 -19  699.21  105.64
   0   9 -19  710.39   84.63
   0   9  20   61.27   56.08
   0  -9  20    1.39   33.20
   0   9  20    2.07   47.14
   0  -9  20   64.42   38.98
   0   9 -20   66.53   44.37
   0  -9 -20  149.29   67.86
   0  -9 -20   71.84   49.38
   0   9 -20   99.27   39.63
   0   9  21   75.23   39.81
   0  -9  21   17.33   35.18
   0   9  21   62.25   44.74
   0  -9  21   17.18   59.72
   0   9 -21  151.01   46.02
   0  -9 -21   63.40   73.03
   0  -9 -21  104.24   81.01
   0   9 -21   20.13   46.13
   0   9  22  135.36   62.06
   0  -9  22   -2.95   34.86
   0   9  22   19.24   46.14
   0  -9  22   28.46   37.95
   0   9 -22   37.32   45.63
   0  -9 -22  198.37  110.03
   0  -9 -22    2.16   53.58
   0   9 -22   63.39   46.33
   0   9  23   55.43   46.23
   0  -9  23   69.33   40.62
   0   9  23   80.39   52.02
   0  -9  23  116.40   41.54
   0   9 -23   55.11   52.89
   0  -9 -23 -151.96  127.30
   0  -9 -23   98.11   57.26
   0   9 -23   37.23   80.99
   0   9  24   87.46   47.84
   0  -9  24   35.96   40.73
   0   9  24   -6.19   52.45
   0  -9  24   94.53   42.88
   0   9 -24   42.55   53.91
   0  -9 -24   86.01   79.19
   0  -9 -24  121.39   69.55
   0   9 -24   89.03   50.12
   0   9  25  199.52   77.15
   0  -9  25  185.87   61.73
   0   9  25  339.52   79.14
   0  -9  25  195.70   63.23
   0   9 -25  268.40   80.75
   0  -9 -25  207.98  119.72
   0  -9 -25  475.67  106.11
   0   9 -25  473.94   76.40
   0   9  26   50.95   81.92
   0  -9  26   23.94   61.21
   0   9  26  -59.67   84.42
   0  -9  26   51.04   41.30
   0   9 -26  118.96   92.49
   0  -9 -26   37.45   78.01
   0  -9 -26 -134.17   70.38
   0   9 -26   23.67   49.53
   0   9  27   22.87   62.26
   0  -9  27   12.56   39.21
   0   9  27   39.48   94.03
   0  -9  27   84.21   46.33
   0   9 -27   20.75   67.99
   0  -9 -27   92.46   87.63
   0  -9 -27   44.11   74.68
   0   9 -27   49.06   38.14
   0   9  28   86.83   96.49
   0  -9  28  -13.67   62.45
   0   9  28  -49.64   93.95
   0  -9  28   43.71   46.78
   0   9 -28   35.02   38.97
   0  -9 -28  110.18   91.50
   0  -9 -28  105.32   79.57
   0   9 -28   71.57   39.99
   0   9  29   34.79   57.67
   0  -9  29   26.94   38.92
   0   9  29   66.92   94.53
   0  -9  29   28.45   49.41
   0   9 -29   36.86   38.89
   0  -9 -29  146.17  149.27
   0  -9 -29   92.99   82.53
   0   9  30  -25.73   90.55
   0  -9  30   62.07   38.64
   0   9  30 -107.36   96.84
   0  -9  30    9.28   48.35
   0   9 -30   45.52   35.47
   0  -9 -30   -9.23   65.13
   0  -9 -30   77.91   84.03
   0   9 -30  -12.80   63.24
   0   9  31  -28.18  113.52
   0  -9  31   50.00   60.04
   0  -9 -31   54.14   69.20
   0  -9 -31  223.17   95.54
   0  10   0  179.13   28.61
   0 -10   0  115.20   31.37
   0  10   1 1019.14  119.76
   0 -10   1  985.08   81.21
   0  10  -1  931.79   79.14
   0 -10  -1  727.61  115.75
   0  10   2  192.11   31.09
   0 -10   2  176.50   32.84
   0  10  -2  208.98   31.96
   0 -10  -2  245.06   50.58
   0  10   3   77.76   24.94
   0 -10   3  132.86   34.51
   0  10  -3   35.28   25.18
   0 -10  -3    2.55   39.66
   0  10   4  166.73   28.85
   0 -10   4  135.74   25.67
   0 -10  -4  104.48   44.88
   0  10   5  319.09   50.54
   0 -10   5  137.68   28.54
   0  10   5  235.65   38.45
   0  10  -5  179.99   34.51
   0 -10  -5  159.57   49.16
   0 -10  -5  168.99   36.46
   0  10   6   -3.24   22.67
   0 -10   6   96.80   32.93
   0  10   6   14.19   28.72
   0  10  -6  -14.36   25.02
   0 -10  -6   58.82   37.06
   0 -10  -6   -3.37   42.67
   0  10   7   76.42   23.92
   0 -10   7   73.68   22.63
   0  10   7  -17.74   48.03
   0 -10   7    6.30   26.50
   0  10  -7   77.32   27.73
   0 -10  -7  -12.09   31.23
   0  10   8  117.64   44.72
   0 -10   8  119.66   25.87
   0  10   8  113.52   35.36
   0 -10   8   89.67   30.96
   0  10  -8   61.74   29.30
   0 -10  -8  119.60   64.52
   0 -10  -8  126.33   57.65
   0  10  -8  179.44   34.11
   0  10   9   20.77   25.35
   0 -10   9  121.32   38.06
   0  10   9  112.23   32.84
   0 -10   9    1.22   32.12
   0  10  -9  111.14   27.86
   0 -10  -9   68.49   60.64
   0 -10  -9   56.87   33.34
   0  10  -9  108.88   48.87
   0  10  10  215.13   36.50
   0 -10  10  298.30   35.81
   0  10  10  308.03   47.33
   0 -10  10  214.01   41.58
   0  10 -10  240.71   41.13
   0 -10 -10  105.92   82.24
   0 -10 -10  171.20   71.76
   0  10 -10  288.32   43.03
   0  10  11   47.84   48.26
   0 -10  11  133.97   29.08
   0  10  11  189.05   38.13
   0 -10  11   83.99   34.59
   0 -10 -11  133.00   68.69
   0 -10 -11  127.03   39.61
   0  10 -11  109.03   50.86
   0  10  12    2.33   25.00
   0 -10  12   38.96   37.95
   0  10  12   44.45   30.29
   0 -10  12  -27.21   27.90
   0  10 -12 -144.19   59.60
   0 -10 -12  -72.27   57.16
   0 -10 -12    3.25   30.88
   0  10 -12    9.02   30.20
   0  10  13  196.74   39.47
   0 -10  13  237.46   37.28
   0  10  13  230.89   72.73
   0 -10  13  163.23   41.81
   0  10 -13  208.74   59.26
   0 -10 -13  369.47   90.88
   0 -10 -13  191.84   51.21
   0  10 -13  207.33   71.22
   0  10  14  191.45   40.20
   0 -10  14  173.90   37.10
   0  10  14  186.16   48.03
   0 -10  14  191.68   42.89
   0  10 -14  212.44   55.30
   0 -10 -14  112.74   85.66
   0 -10 -14  200.82   49.43
   0  10 -14  225.34   46.97
   0  10  15   42.37   29.77
   0 -10  15    7.96   26.99
   0  10  15  -19.48   36.17
   0 -10  15   40.11   51.39
   0  10 -15   69.69   41.25
   0 -10 -15    3.60   64.04
   0 -10 -15   49.93   40.74
   0  10 -15   65.41   53.80
   0  10  16  295.26   76.22
   0 -10  16  219.44   44.78
   0  10  16  289.84   59.77
   0 -10  16  305.59   55.66
   0  10 -16  339.60   69.52
   0 -10 -16  146.90  104.88
   0 -10 -16  280.51   65.04
   0  10 -16  381.97   55.88
   0  10  17  -15.25   35.01
   0 -10  17   92.24   48.07
   0  10  17   46.41   67.99
   0 -10  17   76.86   36.38
   0  10 -17   21.21   49.56
   0 -10 -17   34.02   72.20
   0 -10 -17   96.94   69.20
   0  10 -17   73.59   57.40
   0  10  18   32.37   39.50
   0 -10  18  113.69   36.01
   0  10  18   68.14   47.64
   0 -10  18   79.97   41.95
   0  10 -18  250.53   57.62
   0 -10 -18  138.24   80.87
   0 -10 -18  120.23   52.00
   0  10 -18  144.83   42.79
   0  10  19   52.45   40.53
   0 -10  19   26.11   59.14
   0  10  19   92.65   46.92
   0 -10  19   63.20   41.14
   0  10 -19  158.39   55.73
   0 -10 -19  113.30   79.15
   0 -10 -19   96.27   80.01
   0  10 -19   68.41   40.46
   0  10  20    0.30   39.45
   0 -10  20    3.69   35.72
   0  10  20   42.42   43.81
   0 -10  20  137.26   62.13
   0  10 -20  -57.30   50.48
   0 -10 -20   64.31   76.44
   0 -10 -20   80.85   50.57
   0  10 -20   69.63   41.20
   0  10  21   93.59   70.40
   0 -10  21   63.17   39.56
   0  10  21   63.26   47.44
   0 -10  21  102.80   45.27
   0  10 -21   33.36   83.14
   0 -10 -21  -33.02   85.67
   0 -10 -21  163.09   56.36
   0  10 -21   20.74   44.96
   0  10  22   44.91   46.04
   0 -10  22   42.36   41.14
   0  10  22   52.93   47.94
   0 -10  22   31.99   43.43
   0  10 -22   65.98   81.22
   0 -10 -22    6.67   87.36
   0 -10 -22   62.06   99.86
   0  10 -22   99.96   50.49
   0  10  23  111.49   79.38
   0 -10  23    4.13   40.30
   0  10  23   15.16   77.08
   0 -10  23   36.58   46.94
   0  10 -23  108.26   64.09
   0 -10 -23  -67.99   91.99
   0 -10 -23   76.56   65.72
   0  10 -23   69.44   52.87
   0  10  24   51.49   47.69
   0 -10  24  -15.57   43.67
   0  10  24   43.36   85.69
   0 -10  24   55.71   46.79
   0  10 -24   35.73   39.39
   0 -10 -24   31.02   82.95
   0 -10 -24  -15.29   67.76
   0  10 -24  122.97   84.65
   0  10  25  -34.51   78.16
   0 -10  25   13.23   41.59
   0  10  25   -4.64   54.94
   0 -10  25   29.87   45.27
   0  10 -25   26.96   39.48
   0 -10 -25   37.57   82.86
   0 -10 -25  184.08   70.88
   0  10 -25  -16.36   35.50
   0  10  26  -32.06   60.01
   0 -10  26   33.91   44.54
   0  10  26   22.11   59.81
   0 -10  26   45.30   48.46
   0  10 -26   18.49   46.21
   0 -10 -26  213.97  136.76
   0 -10 -26    6.38   75.55
   0  10 -26   42.46   37.41
   0  10  27   -3.32   61.94
   0 -10  27  -22.51   44.04
   0  10  27  -27.82   64.12
   0 -10  27  107.96   51.39
   0  10 -27   74.71   48.75
   0 -10 -27  125.39  108.41
   0 -10 -27  -66.52   78.31
   0  10 -27   98.95   61.74
   0  10  28   78.91   78.84
   0 -10  28   74.13   49.40
   0  10  28  139.78   75.54
   0 -10  28  177.48   94.34
   0  10 -28   66.07   48.48
   0 -10 -28  181.29   81.94
   0 -10 -28  140.19   93.90
   0  10 -28  192.12   74.59
   0  10  29   23.63  113.76
   0 -10  29   39.37   68.25
   0  10  29  120.66   71.51
   0 -10  29   64.19   93.28
   0  10 -29   31.07   66.27
   0 -10 -29    6.58   72.34
   0 -10 -29   16.24   85.44
   0  10 -29   55.93   67.86
   0  10  30    7.85   63.67
   0 -10  30   44.95   42.17
   0  10  30    1.68   69.30
   0 -10  30   87.40   91.54
   0  10 -30   10.23   33.67
   0 -10 -30  -21.19   68.31
   0 -10 -30  -15.78   83.45
   0 -11   0   63.32   29.22
   0  11   1  170.90   34.45
   0 -11   1  102.15   34.32
   0  11  -1  139.04   32.55
   0 -11  -1  168.29   33.32
   0  11   2  284.82   39.37
   0  11  -2  253.48   38.80
   0 -11  -2  206.26   39.77
   0  11   3  211.92   38.24
   0 -11   3  280.93   34.03
   0  11  -3  163.94   35.99
   0 -11   4  -20.04   21.70
   0  11  -4    9.29   23.55
   0 -11  -4   43.45   38.17
   0  11   5   48.97   26.63
   0 -11   5   52.19   23.17
   0  11  -5   35.67   25.41
   0 -11  -5  -27.36   40.80
   0  11   6  176.01   33.89
   0 -11   6  141.13   30.34
   0  11   6  194.84   63.95
   0 -11  -6  163.76   54.71
   0 -11  -6  188.70   70.12
   0  11   7  206.45   37.44
   0 -11   7  215.27   32.88
   0  11   7  206.61   45.26
   0  11  -7  164.27   38.04
   0 -11  -7  166.73   58.15
   0 -11  -7  245.02   48.13
   0  11   8    1.33   28.53
   0 -11   8   32.94   24.13
   0 -11   8   94.27   30.34
   0  11   8   28.00   32.19
   0  11  -8   81.24   28.93
   0 -11  -8  -76.59   45.98
   0 -11  -8  -16.93   55.62
   0  11  -8   29.55   29.57
   0  11   9   27.39   27.35
   0  11   9   86.96   34.72
   0 -11   9  -41.28   31.19
   0  11  -9   34.13   29.22
   0 -11  -9  124.74   35.11
   0  11  -9   -1.15   29.38
   0  11  10  361.67   53.09
   0 -11  10  445.93   50.25
   0  11  10  502.09   67.50
   0 -11  10  364.61   57.35
   0  11 -10  477.98   59.79
   0 -11 -10  430.64   64.72
   0  11 -10  369.17   56.77
   0 -11  11  182.17   34.54
   0  11  11  120.14   45.08
   0 -11  11  126.24   40.73
   0  11 -11  191.82   40.07
   0 -11 -11  177.58  123.42
   0 -11 -11  111.31   44.48
   0  11 -11  215.33   42.25
   0  11  12  119.36   42.14
   0 -11  12  228.65   61.16
   0  11  12  233.56   74.13
   0 -11  12  260.84   44.27
   0  11 -12  244.37   44.07
   0 -11 -12  167.71  134.69
   0 -11 -12  165.25   47.20
   0  11 -12  165.45   48.54
   0  11  13   95.09   35.18
   0 -11  13   30.23   33.19
   0  11  13  144.05   42.23
   0 -11  13   52.06   37.54
   0  11 -13  153.60   37.52
   0 -11 -13  197.82   75.07
   0 -11 -13   88.59   45.04
   0  11 -13   56.47   40.55
   0  11  14   49.38   49.88
   0 -11  14   25.29   29.60
   0  11  14   53.96   36.10
   0  11 -14   13.39   32.31
   0 -11 -14   45.21   64.24
   0 -11 -14  -56.20   37.88
   0  11 -14   -0.17   36.53
   0  11  15  274.79   58.63
   0 -11  15  380.37   54.85
   0  11  15  352.33   67.76
   0 -11  15  296.95   64.88
   0  11 -15  363.16   60.81
   0 -11 -15  272.96  123.92
   0 -11 -15  477.73  123.02
   0  11 -15  450.75   67.90
   0  11  16  269.56   50.99
   0 -11  16  231.12   45.74
   0  11  16  319.57   90.33
   0 -11  16  159.23   56.29
   0  11 -16  185.50   50.93
   0 -11 -16  348.20  106.19
   0 -11 -16  269.22   66.59
   0  11 -16  227.27   51.67
   0  11  17  145.99   51.77
   0 -11  17  157.74   66.95
   0  11  17  306.37   56.65
   0 -11  17  146.06   54.74
   0  11 -17  178.58   51.38
   0 -11 -17  195.24  105.53
   0 -11 -17  226.80   63.92
   0  11 -17  217.38   50.32
   0  11  18   45.87   37.29
   0 -11  18   26.68   37.11
   0  11  18   56.43   43.88
   0 -11  18   93.99   44.43
   0  11 -18   16.11   41.42
   0 -11 -18  119.38   83.03
   0 -11 -18  133.47   53.04
   0  11 -18   45.12   64.37
   0  11  19   32.35   55.49
   0 -11  19   -1.22   37.06
   0  11  19   55.86   41.26
   0 -11  19  -36.54   61.23
   0  11 -19   46.66   37.92
   0 -11 -19  -38.58   75.98
   0 -11 -19  -18.72   48.76
   0  11 -19  -32.55   38.40
   0  11  20   94.21   56.64
   0 -11  20  213.75   51.42
   0  11  20  218.64   56.22
   0 -11  20  108.43   52.65
   0  11 -20  116.13   46.79
   0 -11 -20  183.99  103.87
   0 -11 -20   80.54  106.89
   0  11 -20  189.59   84.41
   0  11  21   37.77   50.59
   0 -11  21   65.31   43.64
   0  11  21  206.24   80.10
   0 -11  21   11.50   49.42
   0  11 -21   57.42   34.99
   0 -11 -21  162.54  150.28
   0 -11 -21   39.22   59.74
   0  11 -21   82.69   47.41
   0  11  22  -29.77   49.87
   0 -11  22   21.53   65.08
   0  11  22   83.72   77.61
   0 -11  22   -6.54   44.30
   0  11 -22   -2.70   31.67
   0 -11 -22    2.04  132.84
   0 -11 -22  -15.27   54.79
   0  11 -22   31.44   43.35
   0  11  23    5.81   47.75
   0 -11  23   62.35   49.05
   0  11  23  109.41   57.66
   0 -11  23   65.21   52.63
   0  11 -23   52.59   35.25
   0 -11 -23  166.20  113.31
   0 -11 -23  111.40   73.76
   0  11 -23   56.38   40.60
   0  11  24  105.44   75.40
   0 -11  24   57.44   77.81
   0  11  24  171.21   61.46
   0 -11  24   79.62   52.68
   0  11 -24   -8.16   36.07
   0 -11 -24  142.21  113.12
   0 -11 -24   65.53   78.01
   0  11 -24  104.87   43.52
   0  11  25   68.64   46.51
   0 -11  25   41.67   49.58
   0  11  25    8.20   59.21
   0 -11  25   48.95   49.28
   0  11 -25    4.95   34.19
   0 -11 -25    9.32   67.47
   0 -11 -25   52.58   74.88
   0  11 -25   90.47   66.95
   0  11  26   96.43  100.24
   0 -11  26   47.77   78.77
   0  11  26   50.18   64.83
   0 -11  26   64.82   86.49
   0  11 -26   52.31   58.02
   0 -11 -26   99.64   77.61
   0 -11 -26   35.77   82.66
   0  11 -26   63.42   42.66
   0  11  27  -43.04   65.24
   0 -11  27  -31.87   46.35
   0  11  27   10.43   62.64
   0 -11  27   -2.26   90.59
   0  11 -27    8.72   46.89
   0 -11 -27   52.23   53.83
   0 -11 -27 -109.40   79.85
   0  11 -27   -9.95   40.27
   0  11  28   18.79  108.29
   0 -11  28  101.13   76.51
   0  11  28  -32.57   67.80
   0 -11  28   50.43   59.88
   0  11 -28  -12.64   46.20
   0 -11 -28   76.48   56.41
   0 -11 -28   69.80   86.85
   0  11 -28  -31.86  103.29
   0  12   0  966.38  106.26
   0  12   1  152.47   37.37
   0  12  -1  135.78   36.83
   0 -12  -1  101.04   38.27
   0  12   2  267.39   48.95
   0 -12   2  327.96   44.98
   0 -12  -2  304.73   49.91
   0 -12   3  138.39   31.99
   0 -12  -3   95.08   37.33
   0  12   4  345.43   54.53
   0 -12   4  425.63   46.16
   0  12  -4  304.50   50.68
   0  12   5   60.50   34.98
   0  12  -5  142.28   32.13
   0  12   6  139.55   36.67
   0 -12   6  157.57   31.25
   0  12  -6  108.53   34.79
   0 -12  -6  122.96   45.09
   0 -12   7    5.88   24.04
   0  12   7    6.51   55.37
   0  12  -7   33.47   26.28
   0 -12  -7  -91.78   44.67
   0 -12  -7   -5.98   33.68
   0  12   8   50.88   31.45
   0 -12   8   36.50   27.47
   0  12   8   56.74   38.40
   0 -12  -8  -42.74   48.23
   0 -12  -8   49.97   59.55
   0  12  -8   37.97   33.12
   0  12   9   83.96   34.05
   0 -12   9  113.75   32.55
   0 -12   9   10.76   37.13
   0  12   9   96.87   42.23
   0 -12  -9  104.55   56.54
   0 -12  -9   60.85   40.64
   0  12  -9   86.94   36.89
   0  12  10   53.28   31.84
   0 -12  10   42.23   29.85
   0  12  10   46.38   39.14
   0 -12  10   24.13   34.68
   0 -12 -10    4.50   49.80
   0 -12 -10   15.51   37.06
   0  12 -10  106.73   34.91
   0  12  11   28.92   32.58
   0 -12  11    1.09   29.40
   0  12  11   23.10   37.65
   0 -12  11   47.61   34.63
   0  12 -11   25.36   51.74
   0 -12 -11    3.74   48.41
   0 -12 -11    5.46   36.94
   0  12 -11    1.58   32.49
   0  12  12  -19.07   32.50
   0  12  12   90.42   38.35
   0 -12  12  -31.48   35.52
   0  12 -12   22.75   33.64
   0 -12 -12  -20.13   49.58
   0 -12 -12   30.50   37.64
   0  12 -12   57.22   36.50
   0  12  13  160.08   50.47
   0 -12  13  192.87   46.56
   0  12  13  172.10   56.84
   0 -12  13  262.72   80.59
   0  12 -13  250.15   49.84
   0 -12 -13  239.55   73.34
   0 -12 -13  277.83   87.83
   0  12 -13  237.05   53.09
   0  12  14   32.44   60.47
   0 -12  14   65.75   34.19
   0  12  14   84.06   67.10
   0 -12  14   32.04   38.35
   0  12 -14   43.74   36.22
   0 -12 -14  -23.62   57.01
   0 -12 -14   19.14   43.43
   0  12 -14   47.11   39.62
   0  12  15  -51.67   37.56
   0 -12  15  -46.23   50.92
   0  12  15   32.97   40.47
   0 -12  15  -10.95   39.00
   0  12 -15    3.06   35.64
   0 -12 -15   33.92   50.84
   0 -12 -15   25.80   41.43
   0  12 -15   25.21   38.18
   0  12  16   79.29   41.51
   0 -12  16   37.60   35.89
   0  12  16   30.49   45.77
   0 -12  16   53.80   44.07
   0  12 -16   61.19   37.56
   0 -12 -16  101.36   57.94
   0 -12 -16  -29.44   52.08
   0  12 -16   10.96   67.15
   0  12  17  -15.66   37.56
   0 -12  17   18.25   33.35
   0  12  17   35.61   44.82
   0 -12  17   11.17   67.10
   0  12 -17   27.41   35.59
   0 -12 -17   54.06   55.94
   0 -12 -17    8.35   51.66
   0  12 -17   55.04   39.96
   0  12  18   70.73   42.47
   0 -12  18   99.34   40.82
   0  12  18   60.98   47.35
   0 -12  18   71.69   50.67
   0  12 -18   69.89   39.37
   0 -12 -18   91.33   58.31
   0 -12 -18  133.61   91.22
   0  12 -18   39.51   44.81
   0  12  19   96.10   42.45
   0 -12  19   20.94   43.18
   0  12  19  -47.19   76.19
   0 -12  19   57.62   51.03
   0  12 -19   72.29   39.05
   0 -12 -19   70.40   56.45
   0 -12 -19   17.00   56.50
   0  12 -19    9.47   46.40
   0  12  20   10.05   50.12
   0 -12  20   -9.74   67.17
   0  12  20   38.39   76.90
   0 -12  20   53.04   50.94
   0  12 -20   53.39   38.73
   0 -12 -20  -27.83   55.72
   0 -12 -20   83.72   56.77
   0  12 -20    9.23   46.93
   0  12  21  -12.15   50.83
   0 -12  21   71.44   43.83
   0  12  21   31.61   51.22
   0 -12  21   57.43   50.53
   0  12 -21   -0.51   57.13
   0 -12 -21   27.88   66.68
   0 -12 -21   33.53   60.51
   0  12 -21  -40.29   51.87
   0  12  22   61.49   82.79
   0 -12  22  -19.96   44.26
   0  12  22  106.72   50.42
   0 -12  22   20.47   51.40
   0  12 -22   10.05   57.80
   0 -12 -22  -53.92   68.68
   0 -12 -22    9.92   61.28
   0  12 -22   14.99   34.16
   0  12  23   18.05   52.87
   0 -12  23  127.70   52.81
   0  12  23   72.11   59.50
   0 -12  23   29.69   93.60
   0  12 -23   65.95   56.72
   0 -12 -23   76.60   80.86
   0 -12 -23   87.06   79.23
   0  12 -23  102.00   39.84
   0  12  24   38.34   52.51
   0 -12  24   56.14   49.54
   0  12  24   95.37   57.52
   0 -12  24  158.84   84.53
   0  12 -24   38.08   52.35
   0 -12 -24  -32.89   77.44
   0 -12 -24   44.89   76.82
   0  12 -24  -18.99   44.15
   0  12  25   46.91   59.95
   0 -12  25 -105.62   80.42
   0  12  25   -6.65   61.98
   0 -12  25   76.26   58.59
   0  12 -25   55.94   33.76
   0 -12 -25  118.92   76.52
   0 -12 -25   -2.54   77.60
   0  12 -25   -2.76   43.06
   0  12  26  -19.88   61.50
   0 -12  26  -52.37   50.33
   0  12  26   56.60   62.16
   0 -12  26  106.52   58.69
   0  12 -26   -1.75   32.40
   0 -12 -26   92.04   74.43
   0 -12 -26 -174.64  122.17
   0  12 -26  -37.74   64.83
   0  13   0  -23.73   29.85
   0 -13   1  257.03   40.80
   0  13  -1  206.04   46.97
   0 -13   2   -5.94   26.52
   0  13  -2   23.18   30.41
   0  13   3   30.22   28.58
   0 -13   3  -25.26   26.90
   0 -13  -3   24.40   31.22
   0  13   4   38.08   31.02
   0 -13  -4   18.49   33.82
   0  13   5  200.72   44.04
   0 -13   5  175.52   39.00
   0 -13  -5  221.70   46.65
   0 -13   6  238.27   38.59
   0 -13  -6   98.54   44.21
   0 -13   7   23.99   28.14
   0  13  -7   14.91   29.82
   0  13   8  -25.24   34.32
   0  13   8   39.87   38.44
   0  13  -8   -6.66   30.09
   0 -13  -8  123.32   62.39
   0  13   9   31.39   40.64
   0 -13   9  106.98   34.89
   0 -13   9  102.62   43.54
   0  13   9  184.21   73.87
   0  13  -9   91.18   36.47
   0 -13  -9  148.39   47.29
   0  13  -9  116.78   41.90
   0 -13  10   26.78   31.56
   0 -13  10   53.91   39.04
   0  13  10   37.13   42.79
   0  13 -10   35.88   32.90
   0 -13 -10   41.92   40.97
   0  13 -10    4.32   35.68
   0  13  11  121.12   44.56
   0 -13  11   75.49   37.06
   0 -13  11   67.70   45.88
   0  13  11  132.10   49.72
   0  13 -11  128.15   40.17
   0 -13 -11   60.50   49.40
   0  13 -11  191.86   44.25
   0  13  12   49.84   38.66
   0 -13  12    3.41   35.17
   0  13  12   62.92   43.55
   0 -13  12   55.14   39.97
   0 -13 -12   38.47   58.61
   0 -13 -12   25.62   51.80
   0  13 -12   48.09   41.49
   0  13  13   65.70   45.26
   0 -13  13   63.57   39.62
   0  13  13    2.01   78.03
   0 -13  13  160.02   43.98
   0  13 -13   16.28   37.18
   0 -13 -13   81.64   63.35
   0 -13 -13  139.56   89.88
   0  13 -13   68.73   45.02
   0  13  14   63.55   44.03
   0 -13  14   81.54   38.15
   0  13  14   17.50   45.08
   0 -13  14   -1.69   47.86
   0 -13 -14   88.52   59.68
   0 -13 -14   -3.93   48.58
   0  13 -14   27.09   67.89
   0  13  15   53.04   43.18
   0 -13  15   82.41   56.97
   0  13  15  -12.63   49.05
   0 -13  15   59.52   47.03
   0  13 -15  -11.19   34.19
   0 -13 -15  -41.28   58.68
   0 -13 -15  -19.09   45.90
   0  13 -15   44.51   42.82
   0  13  16   32.10   43.35
   0 -13  16   21.44   36.49
   0  13  16  -35.88   50.82
   0 -13  16   71.34   75.95
   0  13 -16   -8.94   34.65
   0 -13 -16   84.93   62.50
   0 -13 -16    3.57   52.33
   0  13 -16   44.62   43.78
   0  13  17   16.33   41.19
   0 -13  17   50.77   37.41
   0  13  17   -9.29   81.75
   0 -13  17  -35.51   50.44
   0  13 -17   41.49   33.94
   0 -13 -17    9.76   64.69
   0 -13 -17    0.84   61.14
   0  13 -17   56.75   48.90
   0  13  18   -3.78   49.02
   0 -13  18   41.58   40.88
   0  13  18   31.54   51.65
   0 -13  18  -50.27   51.31
   0  13 -18   29.00   34.95
   0 -13 -18   -3.15   56.49
   0 -13 -18  -32.61   56.97
   0  13 -18   50.89   47.72
   0  13  19   21.79   57.32
   0 -13  19  123.59   50.51
   0  13  19   24.83   53.14
   0 -13  19   36.99   57.24
   0  13 -19   17.91   50.82
   0 -13 -19   89.80   61.96
   0 -13 -19  146.96   63.94
   0  13 -19   61.06   58.28
   0  13  20   51.37   57.01
   0 -13  20  -54.80   46.61
   0  13  20   19.79   51.10
   0 -13  20  -51.34   54.56
   0  13 -20  -64.98   34.10
   0 -13 -20  -23.91   59.69
   0 -13 -20   53.56   59.75
   0  13 -20  -31.77   34.87
   0  13  21   18.76   58.00
   0 -13  21   72.83   47.71
   0  13  21   58.53   51.43
   0 -13  21   43.01   83.93
   0  13 -21   -4.74   16.34
   0 -13 -21   10.63   72.54
   0 -13 -21    6.58   95.09
   0  13 -21   28.65   35.18
   0  13  22  -23.64   58.99
   0 -13  22   16.13   49.24
   0  13  22   24.72   55.40
   0 -13  22   36.04   94.45
   0  13 -22   18.18   17.10
   0 -13 -22   94.21   75.91
   0 -13 -22   57.63   77.49
   0  13 -22   10.82   36.61
   0  13  23   77.75   63.96
   0 -13  23   90.71   85.91
   0  13  23   56.90   63.91
   0 -13  23   57.54   65.31
   0  13 -23   22.33   22.80
   0 -13 -23  244.05  127.30
   0 -13 -23    2.92   80.23
   0  13 -23   73.65   40.13
   0  13  24  -36.75   60.96
   0 -13  24   33.50   51.20
   0  13  24   39.16   96.62
   0 -13  24  -70.92   60.81
   0  13 -24    6.76   20.95
   0 -13 -24   37.09   81.65
   0 -13 -24  -32.12  122.32
   0  13 -24   72.73   99.91
   0 -14   0  176.47   42.52
   0 -14   1   33.36   32.09
   0 -14  -1   36.48   31.86
   0  14   2   90.94   38.38
   0  14  -2   68.55   40.35
   0  14   3   -0.30   33.82
   0  14  -3   44.44   35.50
   0  14   4   59.89   34.02
   0 -14   4   23.04   31.56
   0  14  -4   -8.64   35.08
   0 -14   5  226.04   45.65
   0 -14   6  203.69   42.05
   0 -14  -6  114.78   46.46
   0  14   7   37.13   42.32
   0 -14  -7  119.88   41.57
   0  14   8  168.31   47.09
   0  14   8   79.16   52.21
   0 -14  -8  109.90   45.07
   0 -14  -8  126.37   63.83
   0 -14   9   88.99   34.50
   0 -14   9   21.82   46.75
   0  14   9   53.84   44.99
   0 -14  -9  -19.60   38.42
   0 -14  -9   11.46   56.39
   0  14  -9   83.69   63.44
   0 -14  10   14.07   35.68
   0 -14  10  111.07   77.05
   0  14  10  198.00   52.81
   0 -14 -10   -5.20   56.84
   0  14 -10   44.47   40.94
   0  14  11   17.00   49.69
   0 -14  11   96.05   50.90
   0  14  11    1.27   82.95
   0 -14 -11   73.98   58.70
   0  14 -11   76.01   42.06
   0  14  12   61.63   49.14
   0 -14  12   31.53   38.68
   0 -14  12   -3.97   48.23
   0  14  12   -0.41   51.56
   0  14 -12   74.70   40.39
   0 -14 -12   27.18   56.35
   0  14 -12    5.30   44.86
   0 -14  13   74.23   40.99
   0 -14  13  -10.42   51.00
   0  14  13   19.79   54.64
   0  14 -13  112.84   40.06
   0 -14 -13  -23.56   94.64
   0  14 -13  -26.25   51.74
   0  14  14   92.90   67.01
   0  14  14  274.57   71.45
   0 -14  14   78.31  111.08
   0  14 -14  205.15   54.40
   0 -14 -14  219.03   81.59
   0  14 -14  286.98  108.84
   0  14  15   42.32   52.73
   0 -14  15   29.75   43.42
   0 -14  15  -33.44   55.79
   0  14  15  164.73   92.11
   0  14 -15  110.85   42.49
   0 -14 -15   74.09   56.83
   0  14 -15   74.68   57.32
   0  14  16  -21.35   47.70
   0 -14  16  -16.51   42.54
   0  14  16    1.49   52.45
   0 -14  16   23.11   50.19
   0  14 -16   51.07   38.40
   0 -14 -16  -77.69   42.80
   0 -14 -16  219.15   89.63
   0  14 -16  -16.15   51.56
   0  14  17   48.59   56.92
   0 -14  17  103.91   46.11
   0  14  17    5.07   58.71
   0 -14  17   27.96   54.31
   0  14 -17  -47.62   50.48
   0 -14 -17   36.79   47.62
   0 -14 -17   34.86   74.87
   0  14 -17   66.03   55.28
   0  14  18  -49.75   58.03
   0 -14  18   36.34   51.93
   0  14  18  -15.54   58.88
   0 -14  18   19.01   59.70
   0  14 -18   79.32   51.04
   0 -14 -18   48.77   48.61
   0 -14 -18  150.22   74.26
   0  14 -18   22.74   36.09
   0  14  19   38.60   66.57
   0 -14  19  108.96   53.93
   0  14  19   53.54   63.40
   0 -14  19   75.52  110.22
   0  14 -19  124.85   59.66
   0 -14 -19   55.25   58.41
   0 -14 -19  166.21   86.08
   0  14 -19  102.34   63.16
   0  14  20  111.56  101.39
   0 -14  20   26.66   49.21
   0  14  20   40.15   61.52
   0 -14  20   20.40   62.78
   0  14 -20   18.56   18.40
   0 -14 -20   97.99   52.56
   0 -14 -20  121.06   78.56
   0  14 -20   23.52   38.22
   0  14  21  -17.02   64.26
   0 -14  21    1.10   53.00
   0  14  21   44.52   98.86
   0 -14  21  -17.15   64.63
   0  14 -21   44.22   19.19
   0 -14 -21   32.25   54.27
   0 -14 -21  162.46   82.37
   0  14 -21   50.18   58.74
   0  14  22   45.41   65.21
   0 -14  22  -37.17   52.98
   0  14  22  130.31   97.26
   0 -14  22   41.98   65.95
   0  14 -22    9.31   18.79
   0 -14 -22    1.89   52.96
   0 -14 -22   55.77   84.47
   0  14 -22   14.51   89.80
   0  15   1   34.14   45.20
   0  15   2  -67.65   44.34
   0 -15  -2   19.77   38.30
   0 -15   3   86.93   37.01
   0 -15  -3   46.37   41.98
   0 -15   4   25.52   34.04
   0  15   6  112.46   45.86
   0  15  -6   18.37   45.04
   0  15   7   21.69   43.63
   0  15  -7   83.63   44.10
   0 -15   8  -34.48   40.82
   0 -15  -8   20.14   58.96
   0 -15   9   54.86   42.37
   0 -15   9  -22.93   51.09
   0 -15  -9   65.47   61.05
   0  15  -9   50.78   76.68
   0 -15  10  -28.38   50.26
   0  15  10   30.58   53.71
   0 -15 -10   55.27   93.96
   0  15 -10  -58.28   46.41
   0  15  11   49.90   65.26
   0 -15  11  123.54   64.31
   0  15  11  211.87   67.78
   0 -15 -11   31.13   77.26
   0  15 -11  209.26   59.87
   0 -15  12   67.75   35.41
   0 -15  12  137.34   97.90
   0  15  12  164.03   66.81
   0 -15 -12  154.09   66.47
   0  15 -12  162.06   64.97
   0 -15  13    8.76   31.60
   0 -15  13   68.05   57.07
   0  15  13  -35.35   96.20
   0 -15 -13   67.51   48.45
   0 -15 -13  266.12   97.82
   0  15 -13   63.04   56.83
   0  15  14  -12.96   52.63
   0 -15  14   48.32   55.46
   0  15  14  -62.98   56.66
   0 -15 -14  -33.82   46.69
   0 -15 -14    6.36   58.85
   0  15 -14  -11.72   84.47
   0  15  15  -12.01   53.55
   0 -15  15  -21.67   30.36
   0 -15  15  -15.94   59.39
   0  15  15  -95.96   57.42
   0 -15 -15   38.30   48.17
   0 -15 -15  138.62   67.03
   0  15 -15    3.03   54.85
   0 -15  16  109.62   53.67
   0 -15  16   66.50   66.63
   0  15  16    7.36   64.29
   0  15 -16   52.50   79.12
   0 -15 -16   49.16   54.46
   0 -15 -16   38.51  133.44
   0  15 -16   58.45   62.74
   0  15  17   81.13   60.60
   0 -15  17    4.72   47.36
   0  15  17   -7.82   58.11
   0 -15  17  -10.84   98.72
   0  15 -17   45.21   88.31
   0 -15 -17   31.05   49.61
   0 -15 -17   59.29   78.47
   0  15 -17  -43.73   56.56
   0  15  18   59.70   68.21
   0 -15  18   45.36   59.96
   0  15  18   36.47   63.78
   0 -15  18   73.02   68.30
   0  15 -18   87.37   99.20
   0 -15 -18   97.65   58.26
   0 -15 -18   57.91   90.36
   0  15 -18   50.43   59.88
   0  15  19   28.41   64.15
   0 -15  19   -3.65   50.91
   0  15  19    1.62  100.14
   0 -15  19  103.76   67.70
   0  15 -19  -31.66   58.05
   0 -15 -19   31.21   54.80
   0 -15 -19  -44.16   83.22
   0  15 -19   61.86   56.01
   0  16   0  128.60   61.51
   0  16  -1   58.57   50.42
   0 -16   2   93.15   45.50
   0 -16   3  115.83   45.62
   0  16   5   46.96   51.76
   0 -16  -5   98.03   48.08
   0  16   6   59.96   61.59
   0 -16  -6  103.54   45.22
   0 -16   7  111.04   48.37
   0 -16   8   10.70   44.20
   0  16   9   89.03   56.99
   0 -16  -9  -27.76   61.66
   0  16  -9   41.72   54.27
   0  16  10   32.46   64.68
   0 -16  10   96.56  105.73
   0  16  10   70.49   63.57
   0 -16 -10  133.51   69.86
   0  16 -10  113.51   59.26
   0 -16  11    5.29   50.05
   0 -16  11  -15.95   59.83
   0 -16 -11   62.91   60.07
   0  16 -11   59.14   83.80
   0 -16  12   32.33   32.22
   0 -16  12    9.74   60.18
   0  16  12  -10.34   57.06
   0  16 -12    7.94   51.16
   0 -16 -12   41.56   60.64
   0  16 -12  -14.67   47.97
   0  16  13   97.28   62.03
   0 -16  13   20.52   63.79
   0  16  13   24.65   58.58
   0  16 -13  -68.44   52.09
   0 -16 -13   47.68   63.06
   0  16 -13   11.89   48.59
   0  16  14  -31.68   62.58
   0 -16  14   21.37   49.93
   0 -16  14   20.08   65.12
   0  16  14  -38.09   59.54
   0  16 -14   79.45   53.94
   0 -16 -14   85.20   85.25
   0 -16 -14   29.62   65.18
   0  16 -14   46.64   81.78
   0 -16  15    2.83   51.48
   0 -16  15  -56.28  108.36
   0  16  15  -40.37   62.22
   0  16 -15  115.15   54.53
   0 -16 -15  -35.07   85.53
   0 -16 -15   29.31   67.29
   0  16 -15   73.10   53.07
   0 -17   0  -31.43   42.20
   0  17  -3   32.35   54.74
   0  17   4  -13.11   50.82
   0  17  -4   -8.80   53.78
   0 -17   6   56.44   51.11
   0  17   9   43.54   71.73
   0  17   9   69.01  107.47
   0 -17  -9  170.11  115.79
   0  17  -9   85.60   53.21
   0 -17  10  126.61   74.41
   0  17  10   33.17   70.29
   0 -17 -10  130.12   55.02
   0 -17 -10   28.96   77.85
   0  17 -10   80.02   54.30
  -1   0  36  -47.13   81.62
  -1   0  36  -36.67   61.44
  -1   0  32   44.61   48.16
  -1   0  31   20.48   64.17
  -1   0  31   33.10   44.35
  -1   0  30   29.27   66.73
  -1   0  30   79.93   42.32
   1   0 -29   -1.38    7.08
   1   0 -29   12.93    9.48
  -1   0  29   12.02   54.34
   1   0 -28   -3.66    9.63
   1   0 -28    0.37    7.99
   1   0 -27   38.40   12.80
   1   0 -27   48.38   11.53
  -1   0  27   58.67   40.00
   1   0 -26    1.93    8.33
   1   0 -26   24.02   11.42
  -1   0  26   -6.81   46.96
  -1   0  26   50.46   36.34
   1   0 -25   -8.85   13.50
  -1   0  25   12.39   43.72
  -1   0  25  -24.93   34.71
   1   0 -24    0.91    8.45
   1   0 -24    2.43   11.43
  -1   0  24   29.95   42.02
  -1   0  24   35.38   33.02
   1   0 -23   23.90    9.48
   1   0 -23   60.03    7.91
  -1   0  23   53.79   45.24
  -1   0  23   44.60   47.83
   1   0 -22    9.94   13.83
  -1   0  22   37.02   39.80
  -1   0  22   51.05   27.88
   1   0 -21  601.15   25.62
   1   0 -21  571.86   27.33
  -1   0  21  421.45  139.59
  -1   0  21  591.01   65.20
   1   0 -20    0.78    7.90
   1   0 -20   15.86   10.17
  -1   0  20   42.96   34.98
  -1   0  20  -15.91   23.74
   1   0 -19 1563.35   79.33
   1   0 -19 1667.90   58.96
  -1   0  19 1334.47  188.87
  -1   0  19 1451.88  140.18
   1   0 -18   -6.12    7.08
   1   0 -18   -9.20    8.69
  -1   0  18  -30.68   30.08
  -1   0  18    5.22   21.14
   1   0 -17  955.04   44.34
   1   0 -17 1003.87   29.83
  -1   0  17  834.88  102.22
   1   0 -16   -6.41    9.39
   1   0 -16   -1.00    7.53
  -1   0  16   13.97   41.44
  -1   0  16   34.16   27.06
   1   0 -15 1174.24   33.42
  -1   0  15 1278.01  115.31
  -1   0  15 1237.22   83.86
   1   0 -14   14.29    7.74
   1   0 -14    3.00    4.12
  -1   0  14   26.70   22.93
  -1   0  14  -18.21   15.72
   1   0 -13  279.63   13.46
  -1   0  13  223.64   35.49
  -1   0  13  277.03   24.91
  -1   0  12   26.32   20.28
  -1   0  12   20.94   14.15
   1   0 -11  293.90   11.17
  -1   0  11  295.48   29.09
  -1   0  11  266.91   21.64
   1   0 -10   12.85    4.84
   1   0 -10    1.99    4.05
  -1   0  10   17.23   23.84
  -1   0  10  -22.79   17.04
   1   0  -9    4.92    4.09
   1   0  -9    5.36    3.49
  -1   0   9    1.23   13.99
  -1   0   9   -5.60   15.06
   1   0  -8    6.56    3.16
  -1   0   8   24.13   12.55
  -1   0   8    6.16    9.30
  -1   0   7   48.88   13.30
  -1   0   7   37.43    9.79
   1   0  -6    7.53    1.92
  -1   0   6   -1.26   11.70
  -1   0   6   10.19    8.67
  -1   0   5   24.90   15.15
  -1   0   5   38.24    7.28
  -1   0   4   -2.98    6.65
  -1   0   4   -8.77    5.11
   1   0   4    2.79    5.17
   1   0   4    2.48    4.66
  -1   0  -4   -5.56    4.51
   1   0   5  311.62   12.33
  -1   0  -5  311.53   11.24
  -1   0  -5  281.83   12.68
   1   0   6    6.38    7.48
   1   0   6  -18.80    8.88
  -1   0  -6   21.72   11.13
  -1   0  -6   -7.14    8.47
   1   0   7  799.35   36.81
   1   0   7  738.90   29.25
  -1   0  -7  789.75   29.96
  -1   0  -7  862.40   25.37
   1   0   8   -3.60   11.21
   1   0   8   -7.28    7.66
  -1   0  -8    7.63    7.62
  -1   0  -8   11.56    5.92
   1   0   9  498.40   30.49
   1   0   9  471.31   20.60
  -1   0  -9  573.68   30.98
  -1   0  -9  452.44   23.35
   1   0  10  -15.51   13.74
   1   0  10   -0.64    8.53
  -1   0 -10   10.76    9.63
  -1   0 -10   -6.74    6.44
   1   0  11  560.74   62.39
   1   0  11  614.46   41.78
   1   0  12   -8.23   27.15
   1   0  12    4.95   11.12
  -1   0 -12   -4.54   17.61
  -1   0 -12    0.06    7.84
   1   0  13   91.45   21.48
   1   0  13   60.37   14.24
  -1   0 -13   72.13   12.51
  -1   0 -13   57.34    9.08
   1   0  14   26.56   21.27
   1   0  14  -26.56   13.38
  -1   0 -14    4.96   11.68
  -1   0 -14    7.88    8.20
   1   0  15  134.75   28.93
   1   0  15  100.89   18.36
  -1   0 -15  115.26   22.13
  -1   0 -15   97.39   17.03
   1   0  16   47.50   24.39
   1   0  16   -9.46   24.64
  -1   0 -16  -11.82   11.96
  -1   0 -16   -7.01    9.27
   1   0  17   45.78   30.69
   1   0  17   92.72   30.67
  -1   0 -17   68.49   14.88
  -1   0 -17   71.67   11.48
   1   0  18   26.58   45.69
   1   0  18   21.58   19.57
  -1   0 -18   17.20   19.53
  -1   0 -18    0.74   16.10
   1   0  19  352.03   54.44
   1   0  19  358.23   39.57
  -1   0 -19  333.23   26.27
   1   0  20   20.34   33.24
   1   0  20    2.54   23.30
  -1   0 -20   36.40   22.32
  -1   0 -20   15.87   11.01
   1   0  21   38.03   33.37
   1   0  21  -37.73   24.44
  -1   0 -21    3.86   15.11
  -1   0 -21   -5.76   16.65
   1   0  22   23.42   38.59
   1   0  22   75.50   42.11
  -1   0 -22    8.89   16.49
  -1   0 -22   23.61   12.31
   1   0  23  -13.71   42.60
   1   0  23   54.01   32.96
  -1   0 -23   62.07   27.34
  -1   0 -23   62.54   21.36
   1   0  24  -34.72   64.03
   1   0  24  -41.96   29.76
  -1   0 -24    5.93   16.47
  -1   0 -24    8.14   13.34
   1   0  25   53.94   41.23
  -1   0 -25  128.10   34.25
  -1   0 -25  160.88   18.97
   1   0  26    8.46   43.23
   1   0  26  -14.00   34.47
  -1   0 -26    1.60   17.26
  -1   0 -26   41.84   23.10
   1   0  27  381.30   97.74
   1   0  27  304.30   73.99
  -1   0 -27  420.59   58.88
  -1   0 -27  442.85   32.57
   1   0  28   99.28   53.90
  -1   0 -28   20.14   19.46
  -1   0 -28    8.50   22.97
   1   0  29  110.31   56.94
   1   0  29   69.15   37.02
  -1   0 -29   45.40   21.37
  -1   0 -29   42.09   15.97
   1   0  30  -10.92   36.70
  -1   0 -30   20.41   19.16
  -1   0 -30   34.82   24.32
   1   0  31  -35.47   39.64
  -1   0 -31   25.53   28.64
  -1   0 -31   26.99   13.41
   1   0  32   23.54   41.38
   1   0  33  -22.49   62.51
   1   0  34  -17.76   67.66
   1   0  35  173.14   80.03
   1   0  36   16.33   59.09
  -1  -1  35    4.01   75.99
  -1   1  35   44.69   57.55
  -1  -1  34   63.14   76.44
  -1   1  33   39.90   65.77
  -1  -1  33    8.36   47.47
  -1   1  32   27.70   64.48
  -1  -1  32   10.29   43.78
  -1   1  31   63.77   60.23
  -1  -1  31  -63.11   42.58
  -1   1  31   65.33   48.63
  -1  -1  30   58.92   63.57
  -1   1  30   83.96   63.77
  -1   1  30   40.97   48.02
   1   1 -29   14.57    7.67
   1  -1 -29   -5.59   15.55
   1   1 -29   -3.18   16.44
   1  -1 -29    1.98    6.96
  -1  -1  29   53.07   55.55
  -1   1  29  -10.87   41.67
   1   1 -28    7.07   12.15
   1  -1 -28   11.91   14.39
   1   1 -28   18.75   15.84
   1  -1 -28   10.88    8.98
  -1  -1  28   56.51   52.07
  -1  -1  28   24.38   33.55
   1   1 -27    6.90   13.90
   1  -1 -27   19.85   13.36
   1   1 -27   21.52   21.24
   1  -1 -27    9.40   12.62
  -1   1  27    4.61   50.19
  -1  -1  27  -23.86   31.54
   1   1 -26   27.19   14.95
   1  -1 -26   22.87    9.44
   1   1 -26   56.15   10.34
   1  -1 -26   34.17    8.86
  -1  -1  26   64.05   49.92
  -1   1  26   38.48   49.80
  -1  -1  26   45.39   32.78
  -1   1  26   -7.51   36.98
   1   1 -25   28.20   10.19
   1  -1 -25   22.20   14.82
   1   1 -25   50.50   13.63
   1  -1 -25   36.27    8.68
  -1  -1  25   86.71   47.05
  -1   1  25   53.73   47.52
  -1  -1  25   40.58   30.47
  -1   1  25   52.16   35.44
   1   1 -24    6.14    9.55
   1  -1 -24   11.29   13.79
   1   1 -24   37.54   12.37
   1  -1 -24   32.14   13.17
  -1  -1  24   19.05   43.99
  -1   1  24  -16.34   45.20
  -1  -1  24   10.67   28.32
  -1   1  24   68.02   29.03
   1   1 -23   29.20   15.75
   1  -1 -23   53.41   15.04
   1   1 -23   44.81   12.05
   1  -1 -23   34.05   13.61
  -1  -1  23  -13.51   44.71
  -1   1  23   90.56   45.21
  -1  -1  23   66.70   26.38
  -1   1  23   95.59   45.01
  -1   1  22   83.18   42.30
  -1  -1  22   66.20   41.91
  -1   1  22   30.38   27.01
   1   1 -21   14.46    9.34
   1  -1 -21   10.57   12.49
   1   1 -21   12.25   10.36
   1  -1 -21    5.81   11.50
  -1  -1  21   -6.70   37.58
  -1   1  21   43.90   57.62
  -1  -1  21   11.04   41.86
  -1   1  21   40.00   26.31
   1   1 -20   -8.55   12.98
   1  -1 -20    1.42   12.09
   1   1 -20   11.57    9.89
   1  -1 -20   -3.90   10.66
  -1  -1  20   72.17   34.43
  -1   1  20  -29.99   53.87
  -1  -1  20  -28.89   24.40
  -1   1  20   15.64   24.09
   1   1 -19   13.13   12.52
   1   1 -19   17.79    6.14
  -1  -1  19   52.25   34.30
  -1   1  19   -6.20   33.87
  -1  -1  19   69.26   24.20
  -1   1  19   33.68   23.32
   1   1 -18   73.96   10.24
   1  -1 -18   99.05    8.64
   1   1 -18   79.46    6.69
   1  -1 -18   82.86    7.98
  -1  -1  18   52.20   56.57
  -1   1  18  132.20   35.93
  -1  -1  18   51.88   26.10
  -1   1  18   76.00   23.81
   1   1 -17   54.78   15.59
   1  -1 -17  112.96   12.63
   1   1 -17  111.16   10.06
   1  -1 -17   66.72   11.83
  -1  -1  17   43.49   34.00
  -1   1  17  111.37   33.83
  -1  -1  17  122.34   24.71
  -1   1  17  107.50   23.57
   1   1 -16  837.37   44.40
   1  -1 -16  791.50   25.81
  -1  -1  16  763.80   83.42
  -1   1  16  670.25   80.50
  -1  -1  16  855.44   63.16
  -1   1  16  716.74   58.33
   1   1 -15  261.81   14.90
   1   1 -15  280.50   13.14
   1  -1 -15  281.93   11.30
  -1  -1  15  304.49   41.33
  -1   1  15  269.29   41.55
  -1  -1  15  206.05   28.98
  -1   1  15  233.42   27.65
   1   1 -14   10.70    6.90
   1  -1 -14   10.58    8.47
   1   1 -14    8.68    6.89
   1  -1 -14  -30.31   20.99
  -1   1  14    7.03    7.06
  -1  -1  14   42.74   36.90
  -1   1  14   19.19   23.50
  -1  -1  14   10.31   16.39
   1  -1 -13 1134.11   39.11
   1   1 -13 1009.07   32.59
   1  -1 -13 1089.62   80.32
  -1  -1  13  871.67   86.25
  -1   1  13  992.77   85.92
   1   1 -12  379.94   13.48
  -1  -1  12  398.60   40.78
  -1   1  12  341.82   38.46
  -1  -1  12  364.99   30.18
   1   1 -11   92.68    7.03
   1  -1 -11  105.46    5.28
   1   1 -11   96.21    6.16
   1  -1 -11  104.18   31.12
  -1   1  11   97.17    6.79
  -1  -1  11   98.64   22.28
  -1   1  11  103.76   21.40
  -1  -1  11   93.75   16.02
   1  -1 -10   68.40    4.29
   1   1 -10   67.49    3.36
   1  -1 -10   73.21   17.46
   1   1 -10   83.58   13.94
  -1   1  10   53.34    9.56
  -1  -1  10   70.45    6.70
  -1   1  10   26.79   18.14
  -1  -1  10   46.60   13.72
   1  -1  -9   17.77    4.84
   1   1  -9   18.55    3.90
   1  -1  -9   39.08   14.82
   1   1  -9   22.51   11.05
  -1   1   9   22.30    6.51
  -1  -1   9   23.15    3.40
  -1  -1   9    9.78   11.24
   1  -1  -8   31.76    3.06
   1   1  -8   32.88    3.95
   1  -1  -8   59.86   20.71
   1   1  -8   16.28   10.92
  -1   1   8   25.25    5.50
  -1  -1   8   36.24    4.81
  -1   1   8   31.03   13.49
  -1  -1   8    9.84   11.13
   1  -1  -7   34.08    3.17
   1  -1  -7   36.06   13.37
  -1   1   7   33.61    3.44
  -1  -1   7   36.86    4.61
  -1   1   7   32.39   13.54
   1   1  -6  218.52    9.84
   1  -1  -6  247.03   27.94
   1   1  -6  197.45   14.53
  -1   1   6  217.71    5.82
  -1   1   6  277.96   28.72
   1   1  -5 1550.48   47.09
   1  -1  -5 1720.89   79.91
  -1   1   5 1489.58   40.00
  -1  -1   5 1600.84   37.91
  -1   1   5 1387.46   71.10
  -1  -1   5 1774.98   66.59
   1  -1  -4  506.39   17.48
   1  -1  -4  518.07   21.16
   1   1  -4  581.83   18.23
  -1   1   4  552.80   21.38
  -1  -1   4  546.39   17.68
   1   1   4  530.65   14.10
   1  -1   4  521.59   13.89
   1   1   4  504.10   14.49
  -1  -1  -4  501.36   14.37
  -1   1  -4  492.89   17.67
  -1  -1  -4  471.95   16.05
  -1   1  -4  531.79   17.48
   1  -1   5    7.58    5.79
   1   1   5   25.45    7.92
   1  -1   5   14.95    5.77
  -1  -1  -5   11.26    5.87
  -1   1  -5   19.31    5.20
  -1  -1  -5   12.62    8.01
  -1   1  -5   13.59    6.26
   1   1   6  228.72   11.87
   1  -1   6  218.98    9.93
   1   1   6  203.33   14.65
   1  -1   6  212.31   16.32
  -1   1  -6  242.51    9.50
  -1  -1  -6  203.24   14.42
   1  -1   7  126.81   13.04
   1   1   7  111.46   12.84
   1  -1   7  106.18   10.09
  -1  -1  -7  118.25   13.36
  -1   1  -7  128.90    7.29
  -1  -1  -7  156.07   13.48
  -1   1  -7  121.65   10.51
   1   1   8   16.91    7.97
   1  -1   8   -6.64    6.43
   1   1   8  -13.81   10.82
   1  -1   8   10.42   11.59
  -1  -1  -8    3.14   10.76
  -1   1  -8   17.48    8.44
  -1  -1  -8   31.96   16.82
  -1   1  -8    9.80   12.32
   1   1   9   19.51    8.34
   1  -1   9   30.52    7.30
   1   1   9   14.29   12.56
   1  -1   9   33.50    9.64
  -1  -1  -9    8.76   11.38
  -1   1  -9   11.37    9.09
  -1  -1  -9   30.47   12.16
  -1   1  -9   10.04    8.83
   1   1  10   31.56   13.83
   1  -1  10    6.28   13.86
   1   1  10   -8.98   14.08
   1  -1  10    3.47   10.21
  -1   1 -10   27.05   10.01
  -1  -1 -10   15.39   12.63
  -1   1 -10   19.18    9.59
  -1  -1 -10   44.30   21.51
   1   1  11   55.75   10.73
   1  -1  11   54.79   16.88
   1   1  11   51.01   17.12
   1  -1  11   77.60   12.53
  -1   1 -11   58.03   18.80
  -1  -1 -11   64.17    9.97
  -1  -1 -11   81.35   17.30
   1   1  12  399.36   30.62
   1  -1  12  304.64   32.99
   1   1  12  316.69   32.82
   1  -1  12  371.26   24.85
  -1   1 -12  354.39   21.58
  -1   1 -12  341.90   14.71
  -1  -1 -12  328.93   48.79
   1   1  13  203.69   16.93
   1  -1  13  203.22   27.43
   1   1  13  197.66   28.88
   1  -1  13  200.06   20.20
  -1   1 -13  250.27   26.24
  -1  -1 -13  171.49   14.69
  -1   1 -13  187.57   11.64
  -1  -1 -13  187.31   27.32
   1   1  14  321.00   32.02
   1  -1  14  272.50   34.40
   1   1  14  277.14   33.34
   1  -1  14  240.38   24.17
  -1   1 -14  266.70   20.23
  -1  -1 -14  234.60   17.91
  -1   1 -14  237.98   13.50
  -1  -1 -14  232.34   31.96
   1   1  15   24.79   13.69
   1  -1  15    5.22   24.06
   1   1  15   59.89   23.59
   1  -1  15   30.13   16.62
  -1   1 -15   13.03   21.42
  -1  -1 -15   42.24   11.85
  -1   1 -15   39.07    9.15
  -1  -1 -15   34.08   22.05
   1  -1  16  505.47   72.88
   1   1  16  410.76   45.62
   1  -1  16  404.67   33.86
   1   1  16  341.68   32.25
  -1   1 -16  329.14   28.52
  -1   1 -16  366.73   27.60
   1  -1  17  244.63   42.06
   1   1  17  223.71   39.92
   1  -1  17  239.17   30.34
   1   1  17  236.28   28.47
  -1   1 -17  323.70   41.11
  -1  -1 -17  264.78   20.16
  -1   1 -17  297.15   23.81
  -1  -1 -17  247.94   18.72
   1  -1  18   -1.77   29.55
   1   1  18   72.01   29.45
   1  -1  18   18.47   20.91
   1   1  18   41.90   20.27
  -1   1 -18   44.03   17.73
  -1  -1 -18   29.94   13.23
  -1   1 -18   26.68   10.11
  -1  -1 -18   25.36   11.98
   1  -1  19   44.25   30.72
   1   1  19   -3.61   29.83
   1  -1  19   20.20   22.13
   1   1  19   28.34   34.70
  -1   1 -19   21.57   24.87
  -1  -1 -19  -13.86   13.25
  -1   1 -19    5.60   10.16
  -1  -1 -19   12.54   11.46
   1  -1  20    2.21   50.77
   1   1  20   -9.79   32.03
   1  -1  20   54.68   36.63
   1   1  20    5.66   23.76
  -1   1 -20   14.21   16.45
  -1  -1 -20  -32.50   21.45
  -1   1 -20   26.51   16.70
  -1  -1 -20   -1.10   11.31
   1  -1  21   34.77   34.34
   1   1  21   26.81   34.57
   1  -1  21  -39.16   34.78
   1   1  21   15.32   25.23
  -1   1 -21   -5.13   25.61
  -1  -1 -21   -9.47   14.47
  -1   1 -21   11.54   10.96
  -1  -1 -21   11.73   11.97
   1  -1  22  -38.58   38.64
   1   1  22   58.90   37.04
   1  -1  22  -15.75   24.01
   1   1  22   39.07   27.46
  -1   1 -22    9.56   16.95
  -1  -1 -22   20.76   15.36
  -1   1 -22   -5.02   12.31
  -1  -1 -22   24.14   13.40
   1  -1  23  180.36   57.55
   1   1  23  133.60   55.46
   1  -1  23  140.49   36.12
   1   1  23  219.67   63.60
  -1   1 -23  153.21   35.69
  -1  -1 -23  160.64   35.61
  -1   1 -23  239.11   29.58
  -1  -1 -23  192.35   20.33
   1  -1  24   57.18   45.33
   1   1  24  100.49   68.19
   1  -1  24   14.33   26.72
   1   1  24  -18.34   30.64
  -1   1 -24   -5.08   17.95
  -1  -1 -24   14.45   17.98
  -1   1 -24   44.67   13.10
  -1  -1 -24   56.64   14.77
   1  -1  25   -4.14   28.50
   1   1  25  -12.04   30.71
  -1   1 -25    3.10   27.93
  -1  -1 -25   -2.74   16.66
  -1   1 -25   30.37   14.05
  -1  -1 -25    0.12   14.00
   1  -1  26   82.49   53.69
   1   1  26   38.69   52.07
   1  -1  26  114.33   34.95
   1   1  26   46.62   38.50
  -1   1 -26   75.57   20.63
  -1  -1 -26   61.28   30.03
  -1   1 -26   56.88   25.48
   1  -1  27   -2.63   53.07
   1   1  27   97.47   50.68
   1  -1  27   31.45   33.42
   1   1  27   50.68   38.87
  -1   1 -27   22.13   31.50
  -1  -1 -27   44.61   20.17
  -1   1 -27   40.26   15.35
  -1  -1 -27   28.86   16.11
   1  -1  28  244.81   82.21
   1   1  28  335.37   78.10
  -1   1 -28  207.63   31.54
  -1  -1 -28  274.66   48.67
  -1   1 -28  226.51   24.44
  -1  -1 -28  316.50   26.27
   1   1  29   79.22   59.66
   1  -1  29   45.87   39.49
   1   1  29   42.56   47.75
  -1   1 -29   92.20   35.28
  -1  -1 -29   64.48   22.62
  -1   1 -29  104.59   18.01
  -1  -1 -29  102.40   19.10
   1   1  30    5.18   56.99
   1  -1  30   96.18   37.53
   1   1  30    8.14   45.87
  -1   1 -30   32.25   20.07
  -1  -1 -30   40.47   20.13
  -1   1 -30   29.85   15.98
  -1  -1 -30   62.25   17.19
   1  -1  31  -15.53   37.05
   1   1  31   79.63   45.72
  -1   1 -31    7.33   18.12
  -1  -1 -31   23.85   17.35
  -1   1 -31   19.90   19.76
  -1  -1 -31   -3.74   22.43
   1  -1  32  -13.26   62.30
   1  -1  32   69.68   41.41
  -1  -1 -32   21.80   17.14
  -1  -1 -32   19.03   13.02
   1  -1  33  203.65   83.55
   1   1  34   91.17   80.16
   1   1  34  108.61   70.13
   1   1  35   14.69   74.99
   1   1  35   42.54   65.75
   1   1  36   11.48   78.90
   1  -1  36   37.74   57.35
   1   1  36   51.08   61.95
  -1  -2  35   26.71   53.82
  -1   2  35   16.14   67.38
  -1   2  34   79.01   70.72
  -1  -2  34  -31.60   47.45
  -1   2  34   55.84   57.91
  -1  -2  33  -19.80   73.80
  -1   2  33   99.37   72.07
  -1  -2  33   69.28   49.10
  -1   2  32   43.42   67.60
  -1  -2  32   49.78   44.75
  -1   2  31    5.33   61.52
  -1   2  31  -44.47   48.38
  -1   2  30  191.25   82.11
  -1   2  30  184.21   58.66
   1   2 -29   57.90   31.63
   1  -2 -29   73.09   26.59
  -1  -2  29  183.67   69.72
  -1   2  29  116.32   45.98
   1  -2 -28  296.13   32.09
   1   2 -28  260.07   49.72
  -1  -2  28  358.89   95.51
  -1   2  28  420.66   92.92
  -1  -2  28  400.26   58.75
   1   2 -27   19.04   16.39
   1  -2 -27   48.85   27.98
   1   2 -27   13.16   25.26
   1  -2 -27   17.29   16.35
  -1   2  27   54.36   51.26
  -1  -2  27   28.88   33.36
   1   2 -26   12.98   17.09
   1  -2 -26   26.56   12.80
   1   2 -26   38.89   29.36
   1  -2 -26   18.94   16.18
  -1   2  26   47.49   48.36
  -1  -2  26   51.88   32.86
  -1   2  26   25.13   35.92
   1   2 -25    1.53   11.13
   1  -2 -25    7.72   18.30
   1   2 -25  -20.15   17.08
   1  -2 -25    1.33    9.76
  -1  -2  25   12.08   46.88
  -1   2  25   57.45   45.63
  -1  -2  25   42.64   29.72
  -1   2  25   16.12   30.48
   1   2 -24   39.33   12.36
   1  -2 -24   72.97   11.79
   1   2 -24   30.05   19.19
   1  -2 -24   61.86   11.66
  -1  -2  24   88.53   48.34
  -1   2  24   64.86   47.45
  -1  -2  24   35.05   30.60
  -1   2  24   38.88   31.95
   1  -2 -23  328.55   20.58
   1   2 -23  413.43   22.41
   1  -2 -23  343.03   30.44
  -1  -2  23  354.73   83.52
  -1   2  23  447.36   77.16
  -1  -2  23  288.99   49.47
  -1   2  23  457.35   76.17
   1   2 -22   10.94   19.42
   1   2 -22    9.30    9.58
   1  -2 -22  -20.94   14.47
  -1   2  22  -10.83   38.61
  -1  -2  22  -25.68   22.86
  -1   2  22    4.77   24.35
   1  -2 -21  368.42   27.57
   1   2 -21  410.68   26.87
   1  -2 -21  305.82   18.64
  -1  -2  21  356.77   70.75
  -1   2  21  319.89   67.03
  -1  -2  21  331.01   43.35
  -1   2  21  264.56   46.88
   1   2 -20   62.62   14.88
   1  -2 -20   76.77   10.04
   1   2 -20   60.89   12.96
   1  -2 -20   62.94   10.92
  -1   2  20   27.61   13.29
  -1  -2  20  117.82   40.33
  -1   2  20   51.93   38.59
  -1  -2  20    2.70   24.93
  -1   2  20   11.39   27.09
   1   2 -19    8.86   11.68
   1  -2 -19   27.86   30.46
  -1   2  19   20.73   11.86
  -1  -2  19   -4.13   55.25
  -1   2  19   37.95   32.98
  -1  -2  19   -0.93   21.17
   1  -2 -18  454.42   20.06
   1   2 -18  484.29   17.31
   1  -2 -18  449.30   60.28
  -1  -2  18  445.99   67.04
  -1   2  18  455.80   97.66
  -1  -2  18  443.22   66.16
   1  -2 -17  928.36   35.14
   1   2 -17  937.60   30.71
   1  -2 -17  879.08   91.16
  -1  -2  17  971.70  107.15
  -1   2  17  865.66  144.06
  -1  -2  17  867.30   98.31
   1   2 -16   18.82   10.25
   1  -2 -16    0.36    6.82
   1   2 -16    4.96    5.65
   1  -2 -16  -17.25   38.51
  -1   2  16   -1.32   10.63
  -1  -2  16  -47.50   27.89
  -1   2  16   10.10   41.18
  -1  -2  16   -7.13   17.31
   1  -2 -15  401.59   14.99
   1  -2 -15  443.63   46.67
   1   2 -15  355.49   38.54
  -1   2  15  423.08   35.84
  -1  -2  15  390.31   17.44
  -1   2  15  392.01   72.66
  -1  -2  15  337.74   32.44
   1  -2 -14   55.93   24.47
   1   2 -14   83.15   20.81
  -1   2  14   50.01   16.42
  -1   2  14   54.41   26.03
   1  -2 -13  150.20    8.44
   1  -2 -13  178.78   42.30
   1   2 -13  174.13   36.17
  -1   2  13  160.34   16.76
  -1   2  13  146.64   28.38
   1  -2 -12  103.89    7.30
   1   2 -12   99.45    9.59
   1   2 -12   60.44   19.36
  -1   2  12   87.61   13.62
  -1  -2  12   58.05   12.02
  -1   2  12   98.98   24.25
  -1  -2  12   88.00   17.31
   1  -2 -11 1238.02   47.13
   1   2 -11 1211.96   45.59
   1  -2 -11 1219.99   88.38
   1   2 -11 1213.94  100.20
  -1   2  11 1327.04   47.20
  -1   2  11 1093.25   85.91
  -1  -2  11 1173.27   69.38
   1  -2 -10 2409.61  113.04
   1   2 -10 2887.71  107.72
   1  -2 -10 3391.48  224.41
   1   2 -10 2667.60  176.66
  -1   2  10 2726.48  119.85
  -1  -2  10 2822.74  111.31
  -1   2  10 2305.15  185.79
  -1  -2  10 2533.60  161.98
   1   2  -9    4.24    6.94
   1  -2  -9    4.92   14.80
   1   2  -9   12.89   20.20
  -1   2   9    6.25    5.35
  -1  -2   9   10.09    4.68
  -1   2   9   26.43   14.89
  -1  -2   9   -3.90   10.45
   1   2  -8   63.28    7.12
   1  -2  -8   56.15   14.18
   1   2  -8   60.45   12.54
  -1   2   8   48.24    8.62
  -1  -2   8   35.75    6.91
  -1   2   8   13.39   14.00
  -1  -2   8   45.65   10.53
   1  -2  -7 1218.02   32.96
   1  -2  -7 1168.94   62.10
   1   2  -7 1095.36   50.73
  -1   2   7 1199.35   32.88
  -1  -2   7 1169.79   29.69
  -1   2   7 1000.86   58.96
  -1  -2   7 1151.44   68.04
   1  -2  -6    2.62    7.03
   1   2  -6    8.69    9.95
   1   2  -6   -5.86    9.47
  -1  -2   6    4.86    6.71
  -1   2   6  -31.94   16.81
   1   2  -5  205.23   14.28
   1  -2  -5  236.63   23.47
   1  -2  -5  219.58   17.52
   1   2  -5  267.86   14.12
  -1   2   5  234.28   11.96
  -1   2   5  200.79   15.75
  -1  -2   5  254.62   15.18
   1   2  -4   48.29    7.90
   1  -2  -4   45.89   17.00
   1  -2  -4   66.55   18.26
  -1   2   4   51.88    6.11
  -1   2   4   61.30   10.33
  -1  -2   4   62.72    9.13
   1   2  -3 5965.50  334.21
   1  -2  -3 6253.45  490.42
   1  -2  -3 4895.42  363.68
   1   2  -3 6967.52  419.47
  -1   2   3 4830.35  362.21
  -1  -2   3 5723.74  403.70
  -1   2   3 5725.79  389.34
  -1  -2   3 5901.60  388.27
   1  -2  -2  150.60   13.23
   1  -2  -2  138.62   13.07
   1   2  -2   98.89   11.49
  -1  -2   2  126.07    8.06
  -1   2   2  118.85   12.04
  -1   2   2  119.83    8.18
  -1  -2   2  119.13    7.43
   1   2  -1   15.24    4.22
   1  -2  -1   19.42    7.02
   1  -2  -1   -4.97    8.60
   1   2  -1   12.62    8.07
  -1   2   1    9.35    6.77
  -1   2   1    8.33    5.36
  -1  -2   1   12.19    5.01
   1   2   0   80.53    5.02
   1  -2   0   75.15    7.38
   1  -2   0   62.98    5.38
   1   2   0   77.14    5.78
  -1  -2   0   73.30    4.94
  -1   2   0   57.79    5.38
  -1   2   0   62.45    5.16
  -1  -2   0   71.24    5.83
   1   2   1  880.45   23.14
   1  -2   1  839.66   27.20
   1  -2   1  871.32   29.66
   1   2   1  805.37   22.87
  -1  -2  -1  893.51   22.06
  -1   2  -1  912.81   22.46
  -1  -2  -1  878.66   32.03
  -1   2  -1  905.31   23.38
   1   2   2  541.35   15.87
   1  -2   2  499.26   18.97
   1  -2   2  546.50   15.24
  -1   2  -2  503.42   13.84
   1   2   3  244.87   10.35
   1  -2   3  208.93   13.88
   1   2   3  224.30   15.96
   1  -2   3  209.70    9.50
  -1  -2  -3  220.94   11.17
  -1   2  -3  233.67    8.81
   1   2   4 1352.61   44.95
   1  -2   4 1159.54   39.37
   1   2   4 1252.57   47.60
   1  -2   4 1183.92   40.18
  -1  -2  -4 1260.62   42.49
  -1   2  -4 1223.63   40.47
  -1  -2  -4 1252.49   48.56
  -1   2  -4 1282.87   40.61
   1   2   5  326.84   21.30
   1   2   5  314.16   17.28
   1  -2   5  361.33   20.41
  -1   2  -5  388.94   13.70
  -1  -2  -5  378.04   25.56
  -1   2  -5  338.83   14.28
   1   2   6   30.39    7.33
   1  -2   6   34.61    7.07
   1   2   6   18.40    9.40
  -1  -2  -6   37.82    7.25
  -1   2  -6   19.39    6.57
  -1  -2  -6   31.09   10.60
  -1   2  -6   16.06    7.75
   1   2   7  197.06   11.85
   1  -2   7  229.90   10.83
   1   2   7  197.28   14.55
  -1  -2  -7  244.06   11.45
  -1   2  -7  201.97    9.56
  -1  -2  -7  204.24   15.91
  -1   2  -7  228.06   18.48
   1  -2   8    4.63    7.10
   1   2   8    4.39    9.99
   1  -2   8    1.34    8.40
  -1  -2  -8   -2.79    7.04
  -1   2  -8   11.57    5.83
  -1  -2  -8    7.56   11.54
  -1   2  -8   18.55   14.93
   1   2   9    7.65   13.48
   1  -2   9   23.82   12.29
   1   2   9   11.34   11.54
   1  -2   9   14.75    9.04
  -1  -2  -9   22.30    7.80
  -1   2  -9   27.53    6.32
  -1  -2  -9   29.21   20.61
  -1   2  -9   28.70   11.33
   1   2  10  457.86   22.46
   1   2  10  481.45   33.00
   1  -2  10  482.95   23.86
  -1  -2 -10  451.52   28.81
  -1   2 -10  493.25   17.44
  -1  -2 -10  425.72   32.81
  -1   2 -10  490.22   27.28
   1  -2  11  242.23   14.93
   1   2  11  180.00   24.05
  -1   2 -11  200.62   17.22
  -1  -2 -11  240.28   25.42
  -1   2 -11  238.19   19.34
   1  -2  12  319.40   27.72
   1   2  12  316.63   32.83
   1  -2  12  357.60   23.15
  -1  -2 -12  288.45   26.95
  -1   2 -12  342.75   21.69
  -1  -2 -12  294.51   49.21
  -1   2 -12  289.71   25.69
   1   2  13  246.98   22.65
   1  -2  13  269.19   16.84
   1   2  13  332.21   31.17
   1  -2  13  209.98   21.31
  -1  -2 -13  216.31   24.66
  -1   2 -13  241.46   19.93
  -1   2 -13  214.67   23.48
   1   2  14  723.98   41.83
   1  -2  14  718.54   35.00
   1   2  14  865.45   88.79
   1  -2  14  698.26   42.92
  -1  -2 -14  591.55   45.91
  -1   2 -14  682.58   38.49
  -1  -2 -14  678.03   58.53
  -1   2 -14  587.46   46.66
   1   2  15   18.54   23.27
   1  -2  15   26.68   24.38
   1   2  15   50.83   37.14
   1  -2  15   28.13   15.35
  -1   2 -15   32.44   15.89
  -1  -2 -15   17.05   18.09
  -1  -2 -15   68.94   24.15
   1   2  16  161.79   20.13
   1  -2  16   92.50   32.64
   1   2  16  184.95   31.04
  -1   2 -16  118.88   32.44
  -1  -2 -16  144.11   15.87
  -1   2 -16  137.59   12.46
  -1  -2 -16  192.82   31.94
   1   2  17  340.31   40.62
   1  -2  17  224.75   41.66
   1   2  17  226.18   42.24
   1  -2  17  234.06   27.30
  -1   2 -17  284.14   26.49
  -1  -2 -17  214.05   20.93
  -1   2 -17  283.61   16.65
  -1  -2 -17  282.34   64.12
   1   2  18  225.19   25.11
   1  -2  18   88.61   63.31
   1   2  18  177.42   39.23
   1  -2  18  181.35   26.68
  -1   2 -18  154.48   36.03
  -1   2 -18  186.00   14.88
  -1  -2 -18  280.63   40.26
   1   2  19   28.35   27.94
   1  -2  19   31.16   30.38
   1   2  19  -44.74   29.53
   1  -2  19   13.69   19.34
  -1   2 -19   29.04   16.61
  -1  -2 -19   10.67   13.93
  -1   2 -19  -16.60    9.95
  -1  -2 -19   -9.89   29.28
   1   2  20    8.68   19.09
   1  -2  20  -26.08   33.38
   1   2  20   12.77   32.83
   1  -2  20   15.21   21.48
  -1   2 -20   13.38   18.41
  -1  -2 -20   26.05   23.01
  -1   2 -20   16.41   17.05
  -1  -2 -20   51.78   32.10
   1  -2  21  566.15  109.16
   1   2  21  468.80   70.40
   1  -2  21  363.26   48.07
   1   2  21  427.63   52.96
  -1  -2 -21  405.54   47.77
  -1   2 -21  475.97   37.86
   1  -2  22   24.91   38.45
   1   2  22  153.77   59.58
   1  -2  22   45.27   24.09
   1   2  22   36.96   27.80
  -1   2 -22  -18.03   21.89
  -1  -2 -22   17.47   16.08
  -1   2 -22   12.51   12.80
  -1  -2 -22   12.26   24.92
   1  -2  23  -59.13   42.24
   1   2  23   34.55   61.67
   1  -2  23    2.73   25.70
   1   2  23   35.64   28.80
  -1   2 -23   76.48   36.75
  -1  -2 -23   16.10   17.60
  -1   2 -23   24.04   13.60
  -1  -2 -23   27.50   16.12
   1  -2  24  262.40   66.58
   1   2  24  255.50   97.25
   1  -2  24  207.40   40.61
   1   2  24  205.19   46.98
  -1  -2 -24  314.82   43.72
  -1   2 -24  258.32   33.83
  -1  -2 -24  230.56   38.69
   1   2  25  378.04   92.20
   1  -2  25  475.35   64.37
   1   2  25  461.30   73.49
  -1  -2 -25  503.70   58.58
  -1   2 -25  561.70   35.37
  -1  -2 -25  524.50   41.35
   1  -2  26   16.56   50.64
   1   2  26   91.22   45.23
   1  -2  26   62.53   29.54
   1   2  26    8.89   35.38
  -1   2 -26  -11.57   20.07
  -1  -2 -26   19.05   17.63
  -1   2 -26   19.78   14.99
   1  -2  27  259.23   74.76
   1   2  27  220.76   70.15
   1  -2  27  161.50   45.73
   1   2  27  235.77   54.51
  -1  -2 -27  196.86   28.08
  -1   2 -27  253.87   33.91
  -1  -2 -27  145.98   24.36
   1  -2  28  450.60  119.43
   1   2  28  541.66  111.58
   1   2  28  310.34   79.78
  -1  -2 -28  531.25   66.72
  -1   2 -28  517.96   35.66
  -1  -2 -28  545.23   40.05
   1   2  29    8.52   50.45
   1  -2  29   61.32   51.71
   1   2  29   -1.42   39.98
  -1   2 -29   27.43   21.13
  -1  -2 -29   -3.30   19.27
  -1   2 -29   14.08   14.34
  -1  -2 -29   51.25   26.24
   1   2  30   34.26   54.73
   1   2  30  -39.18   40.83
  -1   2 -30   -9.60   30.33
  -1  -2 -30   -1.54   29.73
  -1   2 -30   31.11   22.80
  -1  -2 -30    3.20   15.61
   1  -2  31  -13.53   57.64
   1   2  31  -32.31   55.65
   1  -2  31   -6.96   34.97
   1   2  31   12.24   42.69
  -1   2 -31   12.60   17.85
  -1  -2 -31    4.83   18.03
  -1   2 -31    3.43   13.43
  -1  -2 -31    3.98   21.06
   1  -2  32   62.75   66.71
   1  -2  32   21.87   41.61
  -1  -2 -32   13.51   30.14
  -1  -2 -32   70.49   23.45
   1  -2  33   -3.20   48.43
   1   2  33  -15.86   51.86
   1   2  34  135.15   77.16
   1   2  34  143.84   71.98
   1   2  35  108.97   74.52
   1   2  35   40.50   83.73
   1  -2  36   53.86   78.41
   1   2  36  -80.09   69.78
   1   2  36  152.14  107.83
  -1   3  35   46.36   74.65
  -1  -3  35   12.06   63.07
  -1   3  35  289.48  117.42
  -1   3  34   72.70   79.22
  -1  -3  34  161.40   60.51
  -1   3  34  135.91   69.27
  -1  -3  33   38.37   74.08
  -1   3  33   54.45   58.70
  -1  -3  33  -12.84   45.78
  -1   3  33  -21.73   53.69
  -1  -3  32  -35.25   70.48
  -1   3  32   79.56   58.76
  -1  -3  32   31.33   71.12
  -1   3  32   -3.38   51.17
  -1  -3  31  -12.39   66.37
  -1   3  31  -66.14   86.99
  -1   3  31   23.32   77.32
   1   3 -30    0.43    8.76
   1   3 -30   12.71   17.26
   1  -3 -30  -27.58   29.11
   1  -3 -30    7.04   13.36
  -1   3  30  108.41   90.77
  -1   3  30    5.81   42.70
   1   3 -29   14.36   15.81
   1   3 -29  -17.46   17.75
   1  -3 -29  -12.96   48.29
   1  -3 -29    9.25   15.81
  -1  -3  29    3.72   61.69
  -1   3  29   84.71   57.14
  -1  -3  29   49.05   33.96
  -1   3  29   13.27   39.41
   1   3 -28   26.45   20.46
   1  -3 -28   -9.36   33.24
   1   3 -28   52.09   39.42
   1  -3 -28   12.18   19.37
  -1  -3  28   48.29   58.77
  -1   3  28  -34.98   54.97
  -1  -3  28   48.51   34.18
  -1   3  28   42.98   39.48
   1   3 -27    9.61   20.96
   1  -3 -27   29.18   34.99
   1   3 -27   71.40   31.16
   1  -3 -27   14.42   20.06
  -1  -3  27   63.05   54.75
  -1   3  27  -30.59   50.93
  -1  -3  27  -48.24   32.41
  -1   3  27   78.53   58.60
   1   3 -26    3.71   14.11
   1  -3 -26   17.16   21.88
   1   3 -26   22.74   47.65
   1  -3 -26   25.03   12.97
  -1   3  26   21.14   47.87
  -1  -3  26  -16.06   30.59
  -1   3  26   20.88   34.44
   1  -3 -25  648.87   80.61
   1   3 -25  644.55   73.64
   1  -3 -25  569.59   37.08
  -1  -3  25  364.53  115.92
  -1   3  25  519.12  109.95
  -1  -3  25  570.47   71.84
  -1   3  25  522.40   72.33
   1   3 -24   12.16   17.02
   1  -3 -24   32.28   14.51
   1   3 -24   72.94   47.17
   1  -3 -24   26.28   14.36
  -1  -3  24   12.38   48.02
  -1   3  24   46.92   46.77
  -1  -3  24   45.94   29.85
  -1   3  24   30.02   30.00
   1  -3 -23  376.95   28.52
   1   3 -23  365.09   57.52
   1  -3 -23  503.19   72.02
  -1  -3  23  271.56   80.42
  -1   3  23  344.89   76.98
  -1  -3  23  366.30   51.13
   1   3 -22   41.00   25.93
   1  -3 -22   57.13   15.58
   1   3 -22   76.47   19.72
   1  -3 -22  149.76   41.98
  -1   3  22   43.10   18.12
  -1  -3  22   70.02   73.82
  -1   3  22   70.50   44.86
  -1  -3  22  108.38   26.89
   1  -3 -21  833.36   61.88
   1   3 -21  805.27   55.25
  -1   3  21  665.51   71.69
  -1  -3  21  641.44  114.13
  -1   3  21  651.09  110.92
  -1  -3  21  712.38   73.37
   1   3 -20    0.19   21.48
   1  -3 -20   45.56   17.00
   1   3 -20    3.78   16.05
   1  -3 -20   36.60   53.63
  -1   3  20   15.04   24.02
  -1  -3  20  -22.99   38.50
  -1   3  20   -2.13   35.59
  -1  -3  20  -15.32   22.65
   1  -3 -19  316.72   25.75
   1  -3 -19  329.20   51.61
  -1   3  19  205.30   26.23
  -1  -3  19  284.13   20.15
  -1  -3  19  150.94   56.03
  -1   3  19  269.73   52.47
  -1  -3  19  228.58   34.90
   1  -3 -18  221.50   15.27
   1   3 -18  227.05   32.58
   1  -3 -18  286.75   45.61
   1   3 -18  161.55   37.37
  -1   3  18  228.12   26.64
  -1  -3  18  198.96   25.81
  -1   3  18  169.78   45.51
  -1  -3  18  237.17   30.69
   1  -3 -17   -3.73    8.69
   1   3 -17  -21.00   21.37
   1  -3 -17  -91.47   43.96
   1   3 -17    3.76   23.07
  -1   3  17    3.60   14.35
  -1  -3  17    8.25   15.54
  -1   3  17  -31.51   28.23
  -1  -3  17    9.33   19.26
   1  -3 -16 1023.37   41.62
   1   3 -16 1066.17   79.34
   1  -3 -16  982.90   99.92
   1   3 -16 1097.74   88.64
  -1   3  16  930.95   55.97
  -1  -3  16 1171.16   65.12
  -1   3  16 1005.48  105.47
  -1  -3  16  927.89   72.57
   1   3 -15  271.24   29.06
   1  -3 -15  222.72   37.91
   1   3 -15  228.92   32.71
  -1   3  15  222.71   27.25
  -1  -3  15  226.13   22.09
  -1   3  15  227.81   39.95
  -1  -3  15  186.04   26.25
   1  -3 -14  369.71   16.96
   1   3 -14  393.72   37.37
   1  -3 -14  306.97   43.70
  -1   3  14  374.95   31.99
  -1  -3  14  390.21   19.22
  -1   3  14  486.58   48.32
  -1  -3  14  390.69   31.71
   1  -3 -13  672.04   33.55
   1   3 -13  664.42   34.27
   1  -3 -13  618.74   58.95
   1   3 -13  537.97   49.39
  -1   3  13  669.51   45.02
  -1   3  13  549.90   60.05
  -1  -3  13  473.56   64.47
   1  -3 -12  139.01   17.62
   1   3 -12  107.77   16.75
   1  -3 -12  186.48   39.29
   1   3 -12   99.25   23.12
  -1   3  12  124.97   12.07
  -1   3  12  126.56   36.81
  -1  -3  12  104.62   19.98
   1  -3 -11  115.94   24.37
   1   3 -11  141.97   23.02
  -1   3  11  125.61   11.28
  -1   3  11  153.27   22.55
  -1  -3  11   99.28   19.47
   1  -3 -10   14.91    7.61
   1   3 -10   37.57   15.78
   1  -3 -10   23.09   28.25
   1   3 -10   23.32   14.04
  -1   3  10   50.57   15.97
  -1  -3  10   55.76   13.99
   1  -3  -9   11.38   11.21
   1   3  -9   16.72   14.36
   1  -3  -9   42.13   16.00
   1   3  -9   56.13   19.55
  -1   3   9   18.04    7.12
  -1  -3   9   44.85   12.90
   1  -3  -8   19.95    9.38
   1   3  -8   -7.14   13.18
   1  -3  -8  -11.66   14.21
   1   3  -8   18.16   11.37
  -1   3   8    4.24    6.25
  -1  -3   8   21.13    9.17
  -1   3   8   14.85   12.70
  -1  -3   8   14.79   11.53
   1  -3  -7   28.18    9.23
   1   3  -7   16.23   12.55
   1  -3  -7    6.07   13.00
   1   3  -7   24.27   10.18
  -1   3   7   13.24    6.06
  -1   3   7   54.58   12.39
  -1  -3   7   39.32   10.10
   1   3  -6  281.30   21.55
   1  -3  -6  322.71   21.59
   1  -3  -6  292.78   32.91
   1   3  -6  277.41   17.68
  -1   3   6  319.86   11.61
  -1  -3   6  307.69   15.11
  -1   3   6  319.60   19.78
   1  -3  -5  638.03   38.94
   1  -3  -5  669.06   31.72
   1   3  -5  698.95   30.81
  -1   3   5  677.23   21.65
  -1  -3   5  638.47   41.37
   1   3  -4  189.73   15.94
   1  -3  -4  207.00   24.57
   1   3  -4  181.51   13.35
  -1   3   4  222.21   12.22
  -1  -3   4  256.97   33.84
  -1   3   4  179.81   15.29
  -1  -3   4  219.29   20.68
   1   3  -3  119.45    9.89
   1  -3  -3  136.60   18.54
   1   3  -3   82.33   16.84
  -1   3   3  132.20   13.91
  -1  -3   3   97.25   26.29
  -1   3   3  148.23   13.12
  -1  -3   3  143.94   11.99
   1  -3  -2   24.39   10.81
   1   3  -2   21.85    9.09
  -1   3   2   13.32   14.74
  -1  -3   2    3.86   22.32
  -1   3   2   40.52    9.80
  -1  -3   2   36.73    9.16
   1   3  -1 4690.45  251.95
   1  -3  -1 4237.94  238.74
   1  -3  -1 4508.71  280.60
   1   3  -1 4267.01  305.04
  -1  -3   1 4912.06  298.94
  -1   3   1 4785.75  363.41
  -1   3   1 3711.83  241.16
  -1  -3   1 4342.05  320.61
   1   3   0   28.72    7.94
   1  -3   0   16.31   13.52
   1  -3   0   31.52    8.53
  -1  -3   0   32.69    8.18
  -1   3   0   37.07   11.65
  -1   3   0   45.85    8.57
  -1  -3   0   12.79    9.33
   1   3   1  164.18   10.32
   1  -3   1  137.12   10.00
   1  -3   1  166.65   11.42
   1   3   1  145.03   11.04
  -1  -3  -1  156.20   10.21
  -1  -3  -1  122.57   11.83
  -1   3  -1  156.55   10.70
   1   3   2 1705.27   67.98
   1  -3   2 1844.80   68.24
   1   3   2 1569.85   72.52
   1  -3   2 1728.50   75.46
  -1  -3  -2 1887.61   86.50
  -1   3  -2 1934.88   74.19
  -1  -3  -2 2007.45   79.97
  -1   3  -2 1750.11   71.08
   1   3   3  487.53   18.17
   1  -3   3  473.01   17.32
   1   3   3  451.80   20.19
   1  -3   3  401.49   18.98
  -1  -3  -3  420.39   17.38
  -1   3  -3  414.17   24.15
   1   3   4  216.70   12.90
   1  -3   4  243.42   16.71
   1   3   4  168.19   14.20
   1  -3   4  189.67   12.88
  -1  -3  -4  200.49   17.58
  -1   3  -4  184.62   11.71
  -1  -3  -4  187.76   13.86
  -1   3  -4  232.42   11.90
   1   3   5  156.19   11.18
   1  -3   5  147.56   10.28
   1   3   5  151.62   13.30
   1  -3   5  164.28   10.80
  -1  -3  -5  164.84    9.97
  -1   3  -5  130.63   14.94
  -1   3  -5  134.81   10.32
   1   3   6  290.52   14.31
   1  -3   6  240.39   12.52
  -1  -3  -6  282.65   12.47
  -1   3  -6  281.98   12.00
  -1  -3  -6  265.23   17.30
  -1   3  -6  287.85   14.81
   1   3   7  231.96   13.77
   1  -3   7  253.12   13.17
   1   3   7  199.91   17.50
   1  -3   7  219.38   13.97
  -1  -3  -7  227.79   12.76
  -1   3  -7  258.11   10.89
  -1  -3  -7  199.32   16.98
  -1   3  -7  253.07   14.68
   1   3   8   25.66    9.85
   1  -3   8   38.68   13.47
   1   3   8   23.57   11.93
   1  -3   8   31.49    9.25
  -1  -3  -8   39.03    8.64
  -1   3  -8   49.68   11.36
  -1  -3  -8    0.69   12.87
  -1   3  -8   40.70   10.03
   1   3   9   47.25   10.08
   1  -3   9   46.93    9.59
   1   3   9   43.11   13.55
   1  -3   9   56.11   10.55
  -1  -3  -9   26.25    9.28
  -1   3  -9   36.16    7.65
  -1  -3  -9   47.43   15.60
  -1   3  -9   74.36   11.44
   1   3  10  203.59   17.15
   1   3  10  198.81   22.45
   1  -3  10  196.78   18.46
  -1  -3 -10  265.18   15.00
  -1   3 -10  226.88   12.06
  -1  -3 -10  291.39   37.63
  -1   3 -10  275.51   18.93
   1   3  11  832.18   43.49
   1   3  11  830.93   57.42
   1  -3  11  815.35   47.83
  -1  -3 -11  887.87   52.82
  -1  -3 -11  827.97   62.29
  -1   3 -11  931.70   55.93
   1   3  12   19.70   11.52
   1  -3  12   -1.23   10.71
   1   3  12   22.88   17.16
   1  -3  12   16.69   13.82
  -1  -3 -12   -2.21   16.56
  -1   3 -12   10.56    8.69
  -1  -3 -12   14.29   18.02
  -1   3 -12   27.77   16.03
   1   3  13  570.46   35.06
   1  -3  13  599.06   31.64
   1   3  13  579.52   47.05
   1  -3  13  512.22   38.46
  -1  -3 -13  580.44   43.24
  -1   3 -13  590.01   25.41
  -1  -3 -13  515.29   46.91
  -1   3 -13  491.10   40.84
   1   3  14   26.56   23.68
   1  -3  14    9.95   18.90
   1   3  14   40.73   19.90
   1  -3  14  -19.78   15.35
  -1  -3 -14   21.21   18.03
  -1   3 -14    0.50    9.20
  -1  -3 -14   25.03   21.29
  -1   3 -14   -6.22   26.40
   1   3  15   19.84   16.12
   1  -3  15   -4.56   12.87
   1   3  15   17.21   20.69
   1  -3  15   38.73   16.49
  -1  -3 -15   32.49   19.12
  -1   3 -15    3.10    9.87
  -1  -3 -15   39.06   24.19
  -1   3 -15   10.79   18.92
   1   3  16   96.41   24.23
   1  -3  16  105.80   17.42
   1   3  16  115.40   29.32
   1  -3  16   77.21   34.71
  -1  -3 -16  173.88   25.97
  -1   3 -16  143.34   13.04
  -1  -3 -16  125.62   32.13
  -1   3 -16  147.72   25.31
   1   3  17  295.48   46.75
   1  -3  17  183.55   32.54
   1   3  17  161.62   34.45
   1  -3  17  186.06   40.79
  -1  -3 -17  234.22   30.04
  -1   3 -17  217.96   16.19
  -1  -3 -17  284.39   40.08
  -1   3 -17  165.76   30.39
   1   3  18   27.70   21.18
   1  -3  18   41.89   16.44
   1   3  18   17.60   27.24
   1  -3  18   22.94   20.37
  -1   3 -18   23.00   20.31
  -1  -3 -18   33.74   14.36
  -1   3 -18   39.22   11.41
  -1  -3 -18  113.42   47.30
  -1   3 -18   41.31   23.43
   1   3  19  527.95   86.97
   1  -3  19  592.57   89.78
   1   3  19  763.94   79.41
   1  -3  19  738.03   59.76
  -1  -3 -19  673.14   44.23
  -1   3 -19  724.87   35.80
  -1  -3 -19  699.78   82.75
   1   3  20  -21.40   20.35
   1  -3  20   -4.63   33.71
   1   3  20   -0.03   46.15
   1  -3  20  -17.26   20.59
  -1   3 -20    9.49   29.66
  -1  -3 -20   -8.71   14.83
  -1   3 -20   12.91   11.75
  -1  -3 -20    2.28   33.52
   1   3  21   80.23   26.63
   1  -3  21   72.93   44.22
   1   3  21  143.11   60.28
   1  -3  21  101.02   28.70
  -1   3 -21  100.65   26.36
  -1  -3 -21  134.80   19.88
  -1  -3 -21  126.50   42.29
   1   3  22  289.07   42.21
   1  -3  22  233.49   67.86
   1   3  22  377.59   92.41
   1  -3  22  269.90   42.96
  -1  -3 -22  321.23   30.53
  -1   3 -22  422.33   38.14
  -1  -3 -22  336.45   60.08
   1   3  23  445.93   60.09
   1  -3  23  592.75   92.41
   1   3  23  549.26  116.19
   1  -3  23  366.13   52.46
  -1  -3 -23  516.20   59.35
  -1   3 -23  499.70   45.44
  -1  -3 -23  445.06   78.52
   1   3  24   63.19   31.17
   1  -3  24   47.66   50.46
   1   3  24  101.43   64.00
   1  -3  24   99.01   30.41
   1   3  24   41.17   35.72
  -1   3 -24   19.21   25.77
  -1  -3 -24   98.06   20.42
  -1   3 -24   78.71   16.15
  -1  -3 -24   67.74   22.08
  -1  -3 -24   25.74   44.90
   1  -3  25  -32.54   71.74
   1   3  25  -15.39   38.00
   1  -3  25   25.14   27.40
   1   3  25  -50.49   32.52
  -1   3 -25   20.01   38.33
  -1  -3 -25   -4.90   17.09
  -1   3 -25   -2.61   14.38
  -1  -3 -25   30.40   19.45
   1  -3  26  183.46   70.19
   1   3  26  125.72   55.65
   1  -3  26  148.03   40.27
   1   3  26  273.70   49.94
  -1  -3 -26  183.40   25.81
  -1   3 -26  181.74   32.93
  -1  -3 -26  157.55   27.19
   1  -3  27  139.91   59.90
   1   3  27  124.56   52.13
   1  -3  27  104.42   56.24
   1   3  27   81.64   62.03
  -1   3 -27   26.33   27.74
  -1  -3 -27  112.58   34.79
  -1   3 -27   63.42   18.05
  -1  -3 -27   69.25   34.07
   1  -3  28  103.64  113.38
   1   3  28  215.90   59.45
   1  -3  28   88.49   63.16
   1   3  28  188.25   50.38
  -1   3 -28   80.22   50.39
  -1  -3 -28  144.56   25.21
  -1   3 -28  144.44   20.70
  -1  -3 -28  141.28   24.79
   1  -3  29    8.75   54.60
   1   3  29  -43.05   47.34
   1  -3  29   19.38   54.35
   1   3  29   -6.08   39.86
  -1   3 -29    9.44   23.14
  -1  -3 -29   25.53   20.78
  -1   3 -29   11.75   25.28
  -1  -3 -29   34.24   29.94
   1  -3  30   68.12   58.96
   1   3  30  -16.42   50.14
   1  -3  30   -1.41   36.50
   1   3  30   37.38   43.72
  -1   3 -30   17.94   20.93
  -1  -3 -30   -4.67   34.60
  -1   3 -30   15.19   19.11
  -1  -3 -30   50.78   19.67
   1  -3  31  146.40   74.94
   1   3  31   91.08   62.92
   1  -3  31  135.68   46.51
   1   3  31  190.09   86.77
  -1   3 -31   86.55   38.75
  -1  -3 -31  100.61   26.48
  -1   3 -31   83.60   20.95
  -1  -3 -31  122.55   19.39
   1  -3  32  107.65   99.01
   1   3  32   -2.95   58.86
   1  -3  32   68.77   53.68
   1   3  32   66.84   51.19
  -1  -3 -32   72.20   35.37
  -1  -3 -32   25.10   24.43
   1   3  33  131.10   72.04
   1  -3  33  118.33   64.45
   1   3  33  107.79   61.79
   1  -3  34  -83.66   72.68
   1   3  34   -1.95   60.81
   1  -3  34   71.88   55.65
   1   3  34    3.82   53.66
   1  -3  35  251.71  120.77
   1   3  35  310.93  159.93
   1  -3  35  249.48   91.14
   1   3  35  325.95  181.37
  -1  -4  35  161.08   96.52
  -1   4  35   89.54   81.35
  -1  -4  35   41.97   64.93
  -1   4  35  109.97   73.83
  -1  -4  34    1.86   81.59
  -1   4  34   25.14   63.46
  -1  -4  34  -50.18   47.66
  -1   4  34   30.61   59.16
  -1  -4  33    4.22   91.36
  -1   4  33   45.01  114.55
  -1   4  33  194.84   65.80
  -1   4  32   77.24   92.73
  -1  -4  32  -33.47   71.50
  -1   4  32   12.87   50.84
  -1  -4  31  297.45  102.05
  -1   4  31  254.43   87.26
  -1  -4  31  248.43   65.47
  -1   4  31  200.69   75.33
   1   4 -30   45.94   17.07
   1  -4 -30   40.04   43.40
   1  -4 -30   33.01   13.75
  -1  -4  30   81.90   70.83
  -1   4  30   93.15   59.09
  -1  -4  30   76.04   45.67
  -1   4  30  116.61   50.96
   1   4 -29  189.40   54.35
   1  -4 -29  178.91   59.62
  -1  -4  29  249.88   91.26
  -1   4  29  171.72   73.42
  -1  -4  29  240.57   54.59
  -1   4  29  210.00   59.91
   1   4 -28    6.30   18.01
   1   4 -28   45.92   26.61
   1  -4 -28  -28.07   63.73
   1  -4 -28   16.27   16.88
  -1  -4  28   34.96   59.98
  -1   4  28   55.64   50.89
  -1  -4  28    7.63   36.53
  -1   4  28   55.57   40.48
   1   4 -27  -10.69   19.79
   1   4 -27   25.52   58.35
   1  -4 -27   25.38   39.19
   1  -4 -27   10.24   17.28
  -1  -4  27    0.50   59.96
  -1   4  27    0.49   46.31
  -1  -4  27   54.22   34.59
  -1   4  27   -4.76   37.76
   1   4 -26   -9.92   20.08
   1  -4 -26   84.02   62.55
   1   4 -26   62.41   38.00
   1  -4 -26    2.79   48.67
  -1   4  26   42.79   22.96
  -1  -4  26   82.18   55.38
  -1   4  26  -15.90   46.78
  -1  -4  26   76.01   34.23
   1  -4 -25  322.99   74.72
   1   4 -25  376.93   68.74
   1  -4 -25  506.92   85.66
  -1  -4  25  334.28  145.98
  -1   4  25  451.65   82.29
  -1  -4  25  385.17   62.49
   1  -4 -24  902.98   89.27
   1   4 -24 1180.32  190.50
   1  -4 -24 1365.78  150.14
  -1  -4  24  994.41  171.69
  -1   4  24 1001.95  144.79
  -1  -4  24  879.32  111.80
   1  -4 -23  238.44   34.77
   1   4 -23  201.58   53.24
   1  -4 -23  336.19   89.90
  -1   4  23  177.69   32.51
  -1  -4  23  227.42   65.88
  -1   4  23  267.67   58.16
  -1  -4  23  242.00   45.43
   1  -4 -22 2032.70  222.15
   1   4 -22 2008.18  207.37
   1  -4 -22 2241.33  252.80
  -1   4  22 1451.43  156.82
  -1   4  22 1761.82  234.08
  -1  -4  22 1749.54  187.50
   1  -4 -21   35.94   34.15
   1   4 -21    6.05   29.43
   1  -4 -21   14.08   38.28
   1   4 -21    4.67   30.30
  -1   4  21   -6.90   24.25
  -1  -4  21   25.20   23.49
  -1   4  21   -1.02   35.14
  -1  -4  21  -22.78   24.43
   1  -4 -20   32.02   23.41
   1   4 -20   36.87   29.19
   1  -4 -20   78.91   56.80
   1   4 -20   48.09   30.01
  -1   4  20   43.19   33.52
  -1  -4  20   13.54   14.87
  -1   4  20  -52.13   33.46
  -1  -4  20   17.71   27.11
   1  -4 -19    6.94   14.14
   1   4 -19   -2.15   25.79
   1  -4 -19  -44.22   33.80
   1   4 -19   73.79   28.59
  -1   4  19   22.22   30.72
  -1  -4  19    0.32   13.01
  -1   4  19   12.70   30.74
  -1  -4  19   20.03   24.50
   1  -4 -18  823.05   49.67
   1   4 -18 1180.09  124.59
   1  -4 -18 1174.71  106.39
   1   4 -18  792.47   84.56
  -1   4  18  806.97   64.23
  -1   4  18  791.24   93.18
  -1  -4  18  849.78   78.97
   1  -4 -17  -10.59   12.35
   1   4 -17   46.14   37.05
   1  -4 -17   80.68   46.41
   1   4 -17  -46.95   38.89
  -1   4  17   17.38   15.22
  -1  -4  17   -8.89   12.47
  -1   4  17   30.07   27.21
  -1  -4  17   61.72   34.11
   1  -4 -16   -3.77   11.82
   1   4 -16   17.12   34.69
   1  -4 -16   27.22   28.06
   1   4 -16    6.77   23.63
  -1   4  16  -33.62   23.04
  -1  -4  16   15.97   17.48
  -1   4  16    6.76   25.82
  -1  -4  16   64.57   32.42
   1  -4 -15   21.03   11.33
   1   4 -15   18.45   22.28
   1  -4 -15   30.68   26.29
   1   4 -15  -12.00   22.97
  -1   4  15   17.69   22.05
  -1  -4  15  -10.97   17.11
  -1   4  15  -66.80   38.48
  -1  -4  15   41.46   19.90
   1  -4 -14  731.08   39.17
   1   4 -14  824.67   68.53
   1  -4 -14  782.32   75.85
   1   4 -14  824.00   70.03
  -1   4  14  805.47   46.40
  -1  -4  14  773.51   37.57
  -1   4  14  946.62   75.45
  -1  -4  14  961.89   63.97
   1  -4 -13 2120.25  134.53
   1   4 -13 1902.83  171.17
   1  -4 -13 2505.89  185.09
   1   4 -13 2609.56  174.31
  -1   4  13 1850.61  112.67
  -1  -4  13 1986.57  100.92
  -1   4  13 1687.51  160.02
  -1  -4  13 1792.63  142.06
   1  -4 -12   66.90   28.46
   1   4 -12   97.46   24.86
   1  -4 -12   96.02   25.68
   1   4 -12  100.12   21.59
  -1   4  12   77.46   13.05
  -1  -4  12   93.93   11.14
  -1   4  12   87.74   24.09
  -1  -4  12  142.12   31.28
   1  -4 -11   11.71   20.42
   1   4 -11  -25.75   24.73
  -1   4  11   -0.95   15.45
  -1  -4  11    1.59    8.49
  -1   4  11   35.37   18.16
  -1  -4  11   -1.13   13.95
   1  -4 -10  -22.57   13.59
   1   4 -10  -28.76   30.37
   1  -4 -10   10.24   18.55
   1   4 -10   -9.01   14.68
  -1   4  10   -6.20    9.54
  -1  -4  10  -16.86   13.25
  -1   4  10   14.24   17.28
  -1  -4  10  -13.31   13.64
   1  -4  -9  113.84   16.65
   1  -4  -9  136.74   35.16
   1   4  -9  128.36   18.16
  -1   4   9  123.79   11.64
  -1  -4   9  153.89   17.08
  -1   4   9  107.66   20.32
  -1  -4   9  146.70   18.07
   1  -4  -8  118.21   24.29
   1   4  -8  139.07   21.54
   1  -4  -8  158.37   21.68
   1   4  -8  126.82   17.49
  -1   4   8  126.74   10.81
  -1  -4   8  144.69   10.01
  -1   4   8  125.12   19.87
  -1  -4   8  126.05   16.61
   1   4  -7  530.62   40.05
   1  -4  -7  548.53   40.62
   1  -4  -7  543.84   34.30
   1   4  -7  477.26   45.34
  -1   4   7  506.48   22.30
  -1  -4   7  574.89   21.20
  -1   4   7  632.99   37.10
  -1  -4   7  598.92   31.00
   1  -4  -6  743.29   56.13
   1   4  -6  760.98   60.32
  -1   4   6  931.80   45.87
  -1  -4   6  914.85   34.60
  -1   4   6  905.62   46.16
  -1  -4   6  834.91   57.39
   1   4  -5   -2.98   10.89
   1  -4  -5   11.80   17.16
   1  -4  -5   17.68   11.65
   1   4  -5   -2.32   10.04
  -1   4   5    6.10    7.50
  -1  -4   5    6.54   11.56
  -1   4   5   11.30   18.97
  -1  -4   5   10.83   10.16
   1   4  -4   35.97   13.65
   1  -4  -4   77.30   17.52
   1  -4  -4   16.98   12.24
   1   4  -4   23.66   15.99
  -1   4   4   42.34    9.16
  -1  -4   4   46.67   19.28
  -1   4   4    8.24   18.81
  -1  -4   4   51.35   10.78
   1   4  -3 1004.30   39.34
   1  -4  -3 1029.92   94.41
  -1   4   3 1136.28   53.48
  -1  -4   3  845.93   66.36
  -1   4   3 1053.21   47.81
  -1  -4   3 1046.27   46.87
   1  -4  -2  615.62   31.88
   1   4  -2  511.68   25.81
  -1   4   2  518.01   31.49
  -1  -4   2  577.00   39.36
  -1   4   2  550.19   36.58
  -1  -4   2  621.24   27.75
   1   4  -1    7.71    7.87
   1  -4  -1    0.27   13.53
   1  -4  -1    4.99    9.53
   1   4  -1   -1.57    8.99
  -1  -4   1   19.60   18.16
  -1   4   1   -9.01   16.86
  -1   4   1    7.11    9.31
  -1  -4   1    8.46    9.66
   1   4   0 2532.34  115.06
   1  -4   0 2599.95  121.24
   1  -4   0 2607.97  130.16
   1   4   0 2383.38  124.22
  -1  -4   0 2407.27  142.90
  -1   4   0 2362.47  185.79
  -1  -4   0 2300.26  125.47
  -1   4   0 2559.20  123.89
   1   4   1  133.45   10.54
   1  -4   1  111.06   10.11
   1  -4   1  114.01   11.82
   1   4   1  107.04   11.36
  -1  -4  -1   95.20   11.27
  -1   4  -1   70.53   23.74
  -1  -4  -1  122.63   11.90
  -1   4  -1  138.41   11.36
   1   4   2  115.92   10.30
   1  -4   2   90.79    9.59
   1   4   2  105.52   17.61
   1  -4   2   91.57   11.16
  -1  -4  -2   87.89   10.87
  -1   4  -2  102.35   15.42
  -1  -4  -2  102.05   11.13
  -1   4  -2   52.83   15.88
   1   4   3  977.01   37.53
   1  -4   3 1002.92   36.55
   1   4   3 1089.65   44.10
  -1  -4  -3 1027.37   38.18
  -1  -4  -3  916.49   44.53
  -1   4  -3  950.36   40.68
   1   4   4  229.76   13.47
   1  -4   4  232.07   18.59
   1   4   4  218.82   15.51
   1  -4   4  232.82   15.30
  -1  -4  -4  227.20   13.12
  -1   4  -4  231.97   14.24
  -1  -4  -4  198.16   23.31
  -1   4  -4  217.58   13.97
   1   4   5  666.16   37.61
   1  -4   5  568.96   23.33
   1   4   5  589.59   30.39
   1  -4   5  526.38   25.75
  -1  -4  -5  573.05   32.52
  -1   4  -5  636.28   25.43
  -1   4  -5  561.93   25.13
   1  -4   6  226.95   13.58
   1   4   6  153.81   27.53
   1  -4   6  178.39   14.20
  -1  -4  -6  197.75   12.92
  -1   4  -6  192.39   13.76
  -1  -4  -6  194.41   17.62
  -1   4  -6  218.05   21.16
   1   4   7  674.60   32.02
   1  -4   7  673.68   29.03
   1   4   7  666.86   38.40
  -1  -4  -7  666.66   28.74
  -1   4  -7  616.35   25.25
  -1  -4  -7  600.39   38.30
  -1   4  -7  730.83   33.65
   1   4   8    4.48   10.75
   1  -4   8    4.19    9.16
   1   4   8   17.29   12.93
   1  -4   8   12.36   10.33
  -1  -4  -8    5.17    9.44
  -1   4  -8    4.30    8.10
  -1  -4  -8   -8.49   21.36
  -1   4  -8   19.21   11.84
   1   4   9 1985.13  107.26
   1  -4   9 1937.73   98.99
   1   4   9 1791.01  162.95
   1  -4   9 1953.96  107.03
  -1  -4  -9 1935.80  119.29
  -1   4  -9 1746.13   82.71
  -1  -4  -9 2055.20  125.86
  -1   4  -9 1720.33  136.11
   1   4  10   29.85   21.24
   1  -4  10   58.28   12.79
   1   4  10   11.09   18.32
   1  -4  10   59.33   14.27
  -1  -4 -10   65.97   11.60
  -1   4 -10   55.84   10.15
  -1  -4 -10   59.34   20.26
  -1   4 -10   72.39   14.88
   1   4  11  343.29   24.28
   1  -4  11  367.34   22.30
   1   4  11  340.79   48.53
   1  -4  11  296.53   39.17
  -1  -4 -11  314.73   21.18
  -1   4 -11  379.23   28.52
  -1  -4 -11  356.21   33.35
  -1   4 -11  325.44   26.81
   1   4  12  549.18   36.93
   1  -4  12  494.16   46.59
   1   4  12  548.17   45.10
   1  -4  12  561.66   38.42
  -1  -4 -12  657.06   31.70
  -1   4 -12  602.70   40.19
  -1  -4 -12  667.59   73.03
  -1   4 -12  497.10   38.95
   1   4  13  109.23   17.89
   1  -4  13   91.98   15.11
   1   4  13   45.38   23.01
   1  -4  13  100.66   17.81
  -1  -4 -13  109.60   14.05
  -1   4 -13  100.66   11.86
  -1  -4 -13   64.13   24.98
  -1   4 -13   90.59   29.52
   1   4  14  927.57   60.52
   1  -4  14 1029.65   57.01
   1   4  14 1027.07   76.96
   1  -4  14  776.66   85.85
  -1  -4 -14  885.18   48.72
  -1   4 -14  975.91   43.72
  -1  -4 -14 1113.09  121.57
  -1   4 -14  900.74   72.27
   1   4  15   29.60   26.85
   1  -4  15   29.12   22.29
   1   4  15  -12.28   22.03
   1  -4  15   35.45   18.72
  -1  -4 -15   17.04   12.75
  -1   4 -15   16.12   10.68
  -1  -4 -15    7.01   24.16
  -1   4 -15   25.43   31.28
   1   4  16   75.79   20.80
   1  -4  16   63.84   18.19
   1   4  16  118.72   26.95
   1  -4  16   87.92   22.67
  -1  -4 -16   81.64   15.16
  -1   4 -16   73.10   12.79
  -1  -4 -16   27.83   48.65
  -1   4 -16   61.30   24.05
   1   4  17  126.14   27.24
   1  -4  17  146.89   21.15
   1   4  17  135.86   32.91
   1  -4  17  140.81   27.80
  -1  -4 -17  149.01   18.15
  -1   4 -17  145.56   15.22
  -1  -4 -17  162.74   38.51
  -1   4 -17  152.49   45.81
   1   4  18 1012.78  102.17
   1  -4  18 1280.76   84.41
   1   4  18 1237.71  120.67
   1  -4  18 1111.45  101.29
  -1  -4 -18 1375.53   74.80
  -1   4 -18 1180.59   62.61
  -1  -4 -18 1299.41  195.33
  -1   4 -18 1103.62  106.18
   1   4  19  411.07   56.27
   1  -4  19  448.47   40.03
   1   4  19  365.88   61.37
   1  -4  19  505.66   52.14
  -1   4 -19  519.01   44.55
  -1  -4 -19  634.46   71.38
  -1   4 -19  550.07   84.76
   1   4  20  253.98   66.57
   1  -4  20  185.47   43.07
   1   4  20  236.50   45.95
   1  -4  20  196.16   57.72
  -1  -4 -20  194.56   24.28
  -1   4 -20  243.08   31.82
  -1  -4 -20  220.76   51.76
  -1   4 -20  291.68   41.17
   1   4  21  271.88   47.43
   1  -4  21  292.16   33.24
   1   4  21  214.96   52.77
   1  -4  21  195.97   67.96
  -1  -4 -21  249.62   27.77
  -1   4 -21  312.66   36.74
  -1  -4 -21  354.15   61.33
  -1   4 -21  263.55   45.06
   1   4  22  628.93  160.20
   1  -4  22  966.43  158.96
   1   4  22 1245.25  139.41
   1  -4  22  781.98  162.46
  -1  -4 -22 1149.77  111.21
  -1   4 -22 1130.26   68.01
  -1  -4 -22 1419.74  148.28
   1   4  23  173.20   49.61
   1  -4  23  424.40   74.38
   1   4  23  398.98   58.26
   1  -4  23  273.38   71.45
  -1   4 -23  172.85   63.82
  -1  -4 -23  332.93   48.56
  -1   4 -23  320.39   26.34
  -1  -4 -23  143.54   65.07
   1   4  24  300.54   68.38
   1  -4  24  515.05  105.38
   1   4  24  558.09   82.37
   1  -4  24  392.63  101.40
  -1  -4 -24  455.96   45.23
  -1   4 -24  592.35   39.38
  -1  -4 -24  594.95   86.61
   1   4  25 1860.51  355.69
   1  -4  25 2293.78  511.04
   1   4  25 3228.69  417.07
  -1  -4 -25 2854.28  254.66
  -1   4 -25 3374.15  242.58
  -1  -4 -25 3834.31  471.99
   1   4  26  117.08   42.47
   1  -4  26  125.11   66.29
   1   4  26  218.65   53.47
  -1   4 -26   60.58   52.08
  -1  -4 -26  123.54   25.59
  -1   4 -26  118.47   39.88
  -1  -4 -26  224.02   61.60
   1   4  27   -3.98   35.92
   1  -4  27   67.24   62.95
   1   4  27   72.82   47.63
   1   4  27  136.64   41.01
  -1   4 -27    9.27   29.58
  -1  -4 -27   90.43   36.13
  -1   4 -27   90.26   22.24
  -1  -4 -27   35.99   26.24
   1  -4  28   49.89   66.71
   1   4  28  118.61   56.94
   1   4  28  161.10   49.74
  -1   4 -28   45.63   37.02
  -1  -4 -28  104.56   26.88
  -1   4 -28  178.77   27.08
  -1  -4 -28  172.43   46.09
   1  -4  29  321.44  103.71
   1   4  29  400.42   87.10
   1   4  29  407.47   75.75
  -1  -4 -29  318.30   43.28
  -1   4 -29  357.76   61.01
  -1  -4 -29  409.61   44.31
   1  -4  30  150.22   66.19
   1   4  30   61.09   54.62
   1   4  30   96.58   73.96
  -1   4 -30    5.23   29.55
  -1  -4 -30   52.12   39.98
  -1   4 -30   73.79   35.85
  -1  -4 -30   72.24   38.02
   1  -4  31    1.43   99.68
   1   4  31   49.53   53.69
   1  -4  31   -3.97   37.87
   1   4  31   53.07   47.80
  -1   4 -31    0.75   23.51
  -1  -4 -31    4.72   27.10
  -1   4 -31   10.32   28.87
  -1  -4 -31   27.50   19.26
   1  -4  32  -29.30   59.39
   1   4  32  -20.91   55.08
   1  -4  32   35.20   51.53
   1   4  32   37.76   49.58
  -1  -4 -32   20.84   26.97
  -1  -4 -32    7.54   18.03
   1  -4  33   14.19   75.43
   1   4  33   55.76   59.83
   1  -4  33   -3.46   54.83
   1   4  33   41.82   53.59
   1  -4  34   66.77   83.20
   1   4  34   87.79   68.63
   1  -4  34   92.53   61.57
   1   4  34   11.03   61.60
   1  -4  35   24.79  124.36
   1   4  35  -21.75   65.99
   1  -4  35   -1.72   59.85
   1   4  35  112.70   66.46
  -1  -5  35  114.42  109.10
  -1   5  34   56.33   76.23
  -1  -5  34  151.52   99.00
  -1   5  34   92.54   72.62
  -1  -5  33    2.42   77.48
  -1   5  33  -25.42   63.13
  -1  -5  33   39.56   46.71
  -1   5  33  -24.44   57.51
  -1  -5  32   71.35   83.26
  -1   5  32   58.98   66.80
  -1   5  32   80.14   91.75
  -1   5  31   82.80   65.24
  -1  -5  31   52.99   49.48
  -1   5  31  112.77   56.67
   1   5 -30   11.38   29.74
   1   5 -30   14.49   20.73
   1  -5 -30   79.72   60.43
   1  -5 -30   36.70   16.54
  -1  -5  30   20.57   70.27
  -1   5  30    5.76   58.15
  -1  -5  30   83.03   44.03
  -1   5  30  109.82   49.70
   1   5 -29   -0.06   22.19
   1   5 -29   12.69   21.46
   1  -5 -29   29.48   51.22
   1  -5 -29   21.57   19.93
  -1   5  29   35.09   25.47
  -1  -5  29   74.40   66.93
  -1   5  29   11.42   55.26
  -1  -5  29   71.74   40.41
  -1   5  29  136.94   47.19
   1   5 -28   22.15   22.17
   1   5 -28  105.82   51.99
   1  -5 -28   45.82   50.84
   1  -5 -28   70.52   55.44
  -1   5  28   17.21   28.39
  -1  -5  28    4.24   63.67
  -1   5  28  -20.28   51.35
  -1  -5  28  -22.24   37.99
   1   5 -27   23.13   22.00
   1   5 -27   13.88   31.99
   1  -5 -27   18.65   72.96
   1  -5 -27    5.79   50.65
  -1   5  27   23.00   27.07
  -1  -5  27  -46.58   57.93
  -1   5  27   27.01   45.69
  -1  -5  27   26.82   35.47
   1   5 -26  241.85   46.25
   1  -5 -26  202.47   64.92
   1  -5 -26  217.68   70.15
  -1  -5  26  274.41   80.29
  -1   5  26  114.48   62.18
  -1  -5  26  216.49   49.38
   1   5 -25  830.38  178.60
   1  -5 -25  777.81  115.69
   1  -5 -25  847.25  194.51
  -1   5  25  501.05  119.72
  -1  -5  25  865.19  144.96
  -1   5  25  724.80  121.32
  -1  -5  25  708.05   95.72
   1  -5 -24  206.98   52.34
   1   5 -24  265.80   56.03
   1  -5 -24  214.81   58.50
   1   5 -24  189.25   47.85
  -1   5  24   96.24   39.04
  -1  -5  24  112.47   24.53
  -1   5  24  176.62   54.67
  -1  -5  24  150.64   43.11
   1   5 -23  277.49   58.42
   1  -5 -23  307.27   86.40
   1  -5 -23  286.07   62.97
   1   5 -23  264.64   50.64
  -1   5  23  156.78   48.09
  -1  -5  23  169.75   28.13
  -1   5  23  270.96   59.09
  -1  -5  23  262.84   46.75
   1  -5 -22  167.36   52.50
   1   5 -22  180.16   46.29
   1  -5 -22  158.32   78.89
   1   5 -22  203.88   63.47
  -1   5  22   69.57   36.11
  -1  -5  22   55.22   32.97
  -1   5  22  149.95   46.57
  -1  -5  22   53.54   36.72
   1  -5 -21  268.47   39.39
   1   5 -21  253.23   52.57
   1  -5 -21  202.12   60.64
   1   5 -21  241.39   50.69
  -1   5  21  135.40   64.58
  -1  -5  21  223.74   27.73
  -1   5  21  243.48   54.03
  -1  -5  21  301.93   41.46
   1  -5 -20  253.35   39.76
   1   5 -20  348.53   83.22
   1  -5 -20  243.59   58.40
   1   5 -20  184.06   50.38
  -1   5  20  261.18   39.88
  -1  -5  20  294.13   30.09
  -1   5  20  319.80   55.36
  -1  -5  20  334.39   42.53
   1  -5 -19  176.77   34.44
   1   5 -19  227.95   65.57
   1  -5 -19  181.30   50.48
   1   5 -19  228.43   65.70
  -1  -5  19  228.81   24.61
  -1   5  19  179.90   46.11
  -1  -5  19  212.12   61.08
   1  -5 -18  498.79   52.42
   1   5 -18  540.69  100.52
   1  -5 -18  547.13   77.82
   1   5 -18  579.04   66.67
  -1  -5  18  648.90   55.65
  -1   5  18  498.74   69.73
  -1  -5  18  452.41   82.56
   1  -5 -17   35.18   22.21
   1   5 -17   61.99   47.45
   1  -5 -17   -7.99   50.67
   1   5 -17   49.06   41.70
  -1   5  17   16.15   19.86
  -1  -5  17   22.07   14.99
  -1   5  17   -4.19   46.26
  -1  -5  17   15.02   22.57
   1  -5 -16 1250.70   93.14
   1   5 -16 1243.65  180.34
   1  -5 -16 1058.20  119.15
   1   5 -16  968.71  110.23
  -1   5  16 1006.83   80.96
  -1  -5  16 1369.64   74.05
  -1   5  16 1119.81  163.11
  -1  -5  16 1168.30   96.10
   1  -5 -15    1.53   20.31
   1   5 -15   95.32   42.32
   1  -5 -15   32.93   28.89
   1   5 -15   31.87   25.61
  -1   5  15   38.92   25.35
  -1  -5  15   22.24   14.20
  -1   5  15    8.77   26.62
  -1  -5  15   37.37   20.45
   1  -5 -14   33.43   20.05
   1   5 -14  101.53   42.02
   1  -5 -14   62.74   28.50
   1   5 -14   34.83   22.44
  -1   5  14   38.21   15.63
  -1  -5  14   70.66   22.34
  -1   5  14   74.84   26.44
   1  -5 -13  137.81   25.13
   1   5 -13  219.49   33.67
   1  -5 -13  262.47   34.68
   1   5 -13  235.65   41.52
  -1   5  13  158.60   19.59
  -1  -5  13  175.55   16.17
  -1   5  13  223.93   31.87
  -1  -5  13  129.34   25.23
   1  -5 -12   15.76   18.53
   1   5 -12   75.46   25.43
   1  -5 -12   58.25   23.75
   1   5 -12   58.00   19.68
  -1   5  12    9.53   12.74
  -1  -5  12    9.46   11.65
  -1   5  12    1.85   35.11
  -1  -5  12   12.63   17.63
   1  -5 -11  394.02   60.81
   1   5 -11  509.50   56.08
   1  -5 -11  491.35   51.29
   1   5 -11  609.77   42.62
  -1   5  11  535.42   30.85
  -1  -5  11  515.13   27.09
  -1   5  11  499.23   48.51
  -1  -5  11  527.22   39.72
   1  -5 -10  620.37   58.83
   1   5 -10  614.37   59.28
   1  -5 -10  488.50   52.04
   1   5 -10  671.62   43.64
  -1   5  10  520.51   32.38
  -1  -5  10  593.89   29.11
  -1   5  10  758.60   52.21
  -1  -5  10  546.26   41.51
   1   5  -9 3226.49  327.10
   1  -5  -9 2956.56  293.27
   1  -5  -9 2552.30  291.24
   1   5  -9 2774.64  215.28
  -1   5   9 3392.15  194.29
  -1  -5   9 3298.25  176.39
  -1   5   9 2374.81  218.07
  -1  -5   9 2982.22  222.13
   1   5  -8  259.36   40.80
   1  -5  -8  255.77   37.01
   1  -5  -8  241.85   28.73
   1   5  -8  311.60   26.68
  -1   5   8  276.19   18.04
  -1   5   8  273.92   28.18
  -1  -5   8  346.62   25.51
   1   5  -7  920.79   62.40
   1  -5  -7  815.80   77.93
   1  -5  -7  831.57   61.57
   1   5  -7  950.32   75.09
  -1   5   7  951.25   45.04
  -1  -5   7  983.02   42.63
  -1   5   7  963.54   66.08
  -1  -5   7  951.41   55.94
   1   5  -6  537.47   34.99
   1  -5  -6  398.56   48.82
   1  -5  -6  373.83   33.02
   1   5  -6  411.94   29.09
  -1   5   6  526.71   35.48
  -1  -5   6  489.95   25.23
  -1   5   6  473.42   34.82
  -1  -5   6  511.61   32.46
   1   5  -5  534.18   49.40
   1  -5  -5  387.23   45.54
   1  -5  -5  543.81   47.78
   1   5  -5  458.61   28.57
  -1   5   5  429.71   23.34
  -1  -5   5  494.55   33.83
  -1   5   5  401.45   30.65
   1   5  -4 1547.49   75.76
   1  -5  -4 1530.16  123.94
   1  -5  -4 1812.87   96.03
   1   5  -4 1486.82   82.12
  -1   5   4 1623.64   79.20
  -1  -5   4 1291.62   91.33
  -1   5   4 1711.22   89.42
  -1  -5   4 1365.17  107.10
   1   5  -3  433.87   22.52
   1  -5  -3  331.12   29.57
   1  -5  -3  315.29   24.13
   1   5  -3  426.54   24.60
  -1  -5   3  387.31   40.71
  -1   5   3  317.28   35.62
  -1  -5   3  391.01   24.97
   1   5  -2  455.33   20.65
   1  -5  -2  395.73   31.13
   1  -5  -2  359.72   25.88
   1   5  -2  388.38   24.67
  -1   5   2  443.89   31.33
  -1  -5   2  349.04   42.27
  -1   5   2  412.62   36.47
  -1  -5   2  423.73   24.54
   1   5  -1  428.16   20.42
   1  -5  -1  371.26   30.89
   1  -5  -1  413.51   24.24
   1   5  -1  324.75   22.41
  -1   5   1  308.89   29.40
  -1  -5   1  364.28   38.09
  -1   5   1  374.56   22.71
   1   5   0  449.95   32.09
   1  -5   0  434.90   23.98
   1  -5   0  455.95   26.50
   1   5   0  452.85   25.84
  -1   5   0  494.62   45.71
  -1  -5   0  526.98   68.27
  -1  -5   0  435.31   27.16
   1   5   1 2405.35  124.15
   1  -5   1 2474.04  166.77
   1  -5   1 2320.19  138.28
   1   5   1 2501.59  139.26
  -1  -5  -1 2223.95  155.85
  -1   5  -1 2232.94  204.85
  -1  -5  -1 2707.94  147.66
  -1   5  -1 2568.99  173.26
   1   5   2 2185.11  108.89
   1  -5   2 2219.50  105.23
   1  -5   2 2224.45  125.72
   1   5   2 1850.19  114.03
  -1  -5  -2 2349.36  143.42
  -1   5  -2 2186.02  188.66
  -1  -5  -2 2295.21  126.88
  -1   5  -2 2302.32  151.77
   1   5   3  733.27   34.93
   1  -5   3  845.06   47.61
   1   5   3  769.69   41.39
   1  -5   3  790.80   39.90
  -1  -5  -3  694.84   37.07
  -1   5  -3  868.37   70.93
  -1  -5  -3  791.26   42.92
  -1   5  -3  873.90   57.38
   1   5   4   31.58   10.35
   1  -5   4   30.43   10.04
   1   5   4   29.71   12.99
   1  -5   4   30.13   12.04
  -1  -5  -4   15.85   10.81
  -1   5  -4  -12.57   26.42
  -1  -5  -4   37.72   13.55
  -1   5  -4   29.57   11.59
   1   5   5  446.87   25.72
   1  -5   5  482.80   33.85
   1   5   5  443.08   44.85
   1  -5   5  445.51   28.62
  -1  -5  -5  534.88   27.39
  -1   5  -5  469.35   36.63
  -1  -5  -5  451.08   29.66
  -1   5  -5  470.61   26.72
   1   5   6 1386.88   97.28
   1  -5   6 1544.25   70.61
   1   5   6 1700.11   89.74
   1  -5   6 1349.19   75.92
  -1  -5  -6 1498.94   68.67
  -1   5  -6 1629.53   99.08
  -1  -5  -6 1197.81   86.28
  -1   5  -6 1353.09   78.38
   1   5   7  137.37   17.20
   1  -5   7  202.83   25.50
   1   5   7  152.72   21.68
   1  -5   7  167.17   28.07
  -1  -5  -7  203.58   16.77
  -1  -5  -7  197.37   21.65
  -1   5  -7  134.78   17.51
   1   5   8   90.55   23.67
   1  -5   8  106.33   14.27
   1   5   8   83.09   19.90
   1  -5   8   83.30   16.35
  -1   5  -8   89.59   14.66
  -1  -5  -8   64.03   18.17
  -1   5  -8  140.52   25.71
   1   5   9  304.74   22.72
   1  -5   9  223.05   19.89
   1   5   9  315.42   28.83
   1  -5   9  237.85   22.52
  -1  -5  -9  261.00   20.43
  -1   5  -9  214.76   21.51
  -1  -5  -9  263.42   26.43
  -1   5  -9  272.88   24.57
   1  -5  10 3641.20  251.95
   1   5  10 3509.99  313.80
   1  -5  10 3442.28  282.90
  -1  -5 -10 3863.46  321.01
  -1   5 -10 4032.16  268.06
  -1  -5 -10 3406.13  304.27
  -1   5 -10 4096.63  306.39
   1   5  11   24.38   14.35
   1  -5  11   24.59   13.23
   1   5  11   -7.81   17.73
   1  -5  11   14.27   14.79
  -1  -5 -11    1.69   12.52
  -1   5 -11  -18.53   13.00
  -1  -5 -11   28.18   20.17
  -1   5 -11   14.45   15.33
   1   5  12   75.42   17.99
   1  -5  12  100.13   25.00
   1   5  12   88.75   33.72
   1  -5  12   57.52   18.05
  -1  -5 -12   87.91   15.22
  -1   5 -12  106.25   15.51
  -1  -5 -12   92.06   38.85
   1   5  13   -1.81   15.60
   1  -5  13    8.08   13.85
   1   5  13   -6.41   21.20
   1  -5  13   12.28   16.43
  -1  -5 -13    9.19   13.16
  -1   5 -13   -4.80   20.25
  -1  -5 -13    5.39   22.13
  -1   5 -13   15.13   17.39
   1   5  14   -8.98   17.81
   1  -5  14   11.26   23.48
   1   5  14  -10.95   22.57
   1  -5  14  -20.37   17.98
  -1  -5 -14   40.40   13.89
  -1   5 -14    2.87   22.73
  -1  -5 -14   97.56   37.68
  -1   5 -14   12.54   18.76
   1   5  15  175.11   25.25
   1  -5  15  154.94   20.92
   1   5  15  122.23   32.71
   1  -5  15  137.43   25.99
  -1  -5 -15  182.47   19.06
  -1   5 -15  133.82   26.18
  -1  -5 -15  198.86   35.38
  -1   5 -15  178.82   41.44
   1  -5  16  199.48   23.56
   1   5  16  207.14   53.16
   1  -5  16  140.02   42.56
  -1  -5 -16  136.66   20.39
  -1   5 -16  156.62   27.65
  -1  -5 -16  278.07   60.06
  -1   5 -16  200.03   33.90
   1   5  17   -4.45   33.10
   1  -5  17   10.36   18.17
   1   5  17   60.28   27.89
   1  -5  17   25.23   21.03
  -1  -5 -17   35.30   16.49
  -1   5 -17   41.07   21.70
  -1  -5 -17   -3.67   30.94
  -1   5 -17  -69.36   41.27
   1   5  18  173.52   33.40
   1  -5  18  206.10   29.44
   1   5  18  185.57   42.01
   1  -5  18  160.38   31.80
  -1  -5 -18  216.95   24.40
  -1   5 -18  221.53   32.70
  -1  -5 -18  266.84   73.67
  -1   5 -18  208.52   36.62
   1   5  19  168.01   52.88
   1  -5  19  248.25   43.97
   1   5  19  209.79   42.90
   1  -5  19  148.05   33.41
  -1  -5 -19  176.12   24.07
  -1   5 -19  238.56   38.40
  -1  -5 -19  155.03   49.88
  -1   5 -19  118.27   59.53
   1   5  20 2148.55  250.37
   1  -5  20 2461.65  197.79
   1   5  20 2030.90  252.51
   1  -5  20 2201.38  215.69
  -1  -5 -20 2050.39  168.73
  -1   5 -20 2306.53  220.13
  -1  -5 -20 2086.34  268.29
  -1   5 -20 2348.35  244.44
   1   5  21   48.90   64.40
   1  -5  21  100.63   39.60
   1   5  21  133.50   40.51
   1  -5  21  100.97   30.44
  -1  -5 -21   21.01   34.83
  -1   5 -21  116.30   22.63
  -1  -5 -21   69.61   42.24
  -1   5 -21   92.74   36.68
   1   5  22  -49.07   36.99
   1  -5  22   33.92   22.98
   1   5  22  -30.94   35.21
   1  -5  22   42.97   26.59
  -1  -5 -22   22.35   32.03
  -1   5 -22   34.47   20.52
  -1  -5 -22   43.56   40.20
  -1   5 -22   50.95   32.89
   1   5  23  -20.96   34.61
   1  -5  23    6.32   23.38
   1   5  23   14.83   35.43
   1  -5  23   27.83   43.61
  -1  -5 -23  -18.94   30.76
  -1   5 -23   11.87   19.82
  -1  -5 -23   92.80   64.24
  -1   5 -23   29.99   33.53
   1   5  24  194.67   57.55
   1  -5  24   96.17   74.62
   1   5  24  349.11   58.84
  -1  -5 -24  168.00   32.48
  -1   5 -24  310.39   34.48
  -1  -5 -24  408.51   67.60
   1   5  25  -54.68   35.51
   1  -5  25   19.09   51.99
   1   5  25   70.15   62.91
  -1   5 -25  -13.27   46.57
  -1  -5 -25    7.78   20.50
  -1   5 -25   27.62   21.67
  -1  -5 -25  -36.21   48.50
   1   5  26  226.31   82.10
   1  -5  26  299.20   84.33
   1   5  26  178.39   97.93
  -1  -5 -26  200.02   32.99
  -1   5 -26  334.12   79.52
  -1  -5 -26  371.69  120.05
   1   5  27   26.66   32.30
   1  -5  27   50.11   92.55
   1   5  27   46.39   72.16
  -1   5 -27  -15.33   45.87
  -1  -5 -27    2.92   34.88
  -1   5 -27   34.47   33.67
  -1  -5 -27  -11.08   52.05
   1   5  28  125.27   89.93
   1  -5  28  375.80   92.68
   1   5  28  282.11   75.81
  -1  -5 -28  300.56   68.36
  -1   5 -28  227.24   56.81
  -1  -5 -28  474.33   89.81
   1   5  29    5.05   33.87
   1  -5  29   50.00   60.38
   1   5  29    2.04   47.80
  -1   5 -29   29.48   30.86
  -1  -5 -29  -17.66   27.80
  -1   5 -29    1.10   34.80
  -1  -5 -29   26.90   56.63
   1   5  30  144.04   57.08
   1   5  30  127.71   50.77
  -1   5 -30   12.69   56.70
  -1  -5 -30   54.76   32.18
  -1   5 -30   44.96   89.17
  -1  -5 -30   35.44   28.84
   1  -5  31   -3.30   61.77
   1   5  31   77.49   56.14
   1   5  31   28.92   48.94
  -1   5 -31   36.80   53.75
  -1  -5 -31   52.13   70.16
  -1   5 -31   40.56   46.58
  -1  -5 -31   11.79   22.77
   1  -5  32  120.91   78.63
   1   5  32  123.86   63.71
   1   5  32   15.02   87.84
  -1  -5 -32   54.34   48.43
  -1  -5 -32   37.71   35.85
   1   5  33   33.05   63.75
   1   5  33   35.59   57.33
   1  -5  34   53.13   81.97
   1   5  34    6.98   64.68
   1   5  34   22.10   62.91
  -1  -6  34   29.30   87.32
  -1   6  34   -2.22   69.60
  -1  -6  34   24.04   51.36
  -1   6  34   16.31   98.24
  -1   6  33  -16.81   65.15
  -1  -6  33    9.43   51.28
  -1   6  33   97.32   60.73
  -1  -6  32    1.01   78.50
  -1   6  32   31.39   60.56
  -1  -6  32   26.50   42.74
  -1   6  32  -26.60   57.28
   1  -6 -31   60.05   81.59
  -1  -6  31  104.02   81.61
  -1   6  31  -27.29   65.70
  -1  -6  31   82.59   45.79
  -1   6  31   82.16   55.62
   1   6 -30   14.04   24.64
   1   6 -30   34.82   36.37
   1  -6 -30   45.77   48.40
   1  -6 -30   53.49   75.46
  -1  -6  30   56.58   73.34
  -1   6  30   98.05   59.02
  -1  -6  30   62.95   41.74
   1  -6 -29  169.28  116.16
   1  -6 -29  227.20   82.26
  -1   6  29   43.89   36.61
  -1  -6  29  142.38   81.31
  -1   6  29  182.39   65.86
  -1  -6  29  118.96   47.55
   1   6 -28   61.29   29.49
   1  -6 -28   32.71   66.29
   1  -6 -28  237.97   72.89
  -1   6  28   15.68   36.67
  -1  -6  28  127.79   73.29
  -1   6  28  126.67   60.22
  -1  -6  28  127.79   40.88
   1   6 -27   18.71   29.61
   1   6 -27   41.75   56.98
   1  -6 -27  106.71   57.01
   1  -6 -27   92.62   55.77
  -1   6  27  -30.91   54.86
  -1  -6  27   17.06   62.17
  -1   6  27  -54.93   47.75
  -1  -6  27   35.73   35.02
   1   6 -26  149.36   45.80
   1  -6 -26  227.05  108.40
   1  -6 -26  304.73   67.19
   1   6 -26  189.57   55.57
  -1   6  26   45.57   46.25
  -1  -6  26  136.17   32.71
  -1   6  26  128.08   57.60
  -1  -6  26  170.58   43.97
   1   6 -25  243.56   46.20
   1  -6 -25  100.44  101.20
   1  -6 -25   77.11   65.43
   1   6 -25  175.19   51.26
  -1   6  25  152.89   51.25
  -1  -6  25  131.88   31.93
  -1   6  25  171.23   57.47
  -1  -6  25  220.31   44.66
   1   6 -24  762.10   89.18
   1  -6 -24  711.66  121.95
   1  -6 -24  867.55  191.53
  -1   6  24  546.10  106.32
  -1  -6  24  500.37   94.37
  -1   6  24  812.91  117.26
  -1  -6  24  710.53   83.06
   1   6 -23  293.30   72.16
   1  -6 -23  304.03   64.15
   1  -6 -23  188.17   63.23
   1   6 -23  241.98   53.99
  -1   6  23  128.31   81.83
  -1  -6  23  166.59   30.71
  -1   6  23  109.39   59.02
  -1  -6  23  199.53   43.91
   1   6 -22  -24.97   79.89
   1  -6 -22  144.02   54.73
   1  -6 -22  256.18   53.48
   1   6 -22  126.11   44.07
  -1   6  22  108.20   40.38
  -1  -6  22   72.68   26.85
  -1   6  22  153.91   48.75
  -1  -6  22  134.89   37.73
   1  -6 -21   59.79   49.17
   1   6 -21    5.61   72.47
   1  -6 -21   79.60   45.77
   1   6 -21   80.34   59.04
  -1   6  21   57.13   29.47
  -1  -6  21   36.87   34.73
  -1   6  21  120.62   40.78
  -1  -6  21   39.16   31.68
   1  -6 -20 1014.86  131.46
   1   6 -20 1082.23  121.30
   1  -6 -20  996.26  129.63
   1   6 -20  927.32  104.45
  -1   6  20  708.37   85.59
  -1  -6  20  859.98   71.73
  -1   6  20  800.81  110.74
  -1  -6  20  627.71  116.12
   1   6 -19   15.01   40.39
   1  -6 -19    3.97   41.96
   1  -6 -19   48.71   41.02
   1   6 -19   99.88   33.71
  -1   6  19   42.80   27.25
  -1  -6  19   58.73   20.48
  -1   6  19   33.75   35.42
  -1  -6  19  -27.68   41.71
   1  -6 -18 2454.93  288.51
   1   6 -18 2319.42  288.53
   1  -6 -18 2320.11  274.34
   1   6 -18 2387.82  251.80
  -1   6  18 2135.32  274.98
  -1  -6  18 2265.87  231.79
  -1   6  18 1964.75  248.42
  -1  -6  18 2174.03  227.28
   1  -6 -17   42.18   35.98
   1   6 -17   -0.94   35.41
   1  -6 -17  113.30   36.22
   1   6 -17  -34.30   30.82
  -1   6  17   23.18   20.67
  -1  -6  17   18.69   17.86
  -1   6  17   22.11   50.02
  -1  -6  17   39.41   25.53
   1  -6 -16  140.34   42.28
   1   6 -16   58.62   39.09
   1  -6 -16  112.19   38.73
   1   6 -16  130.70   31.03
  -1   6  16   97.93   22.94
  -1  -6  16  100.80   20.33
  -1   6  16  192.14   36.20
  -1  -6  16  103.59   29.21
   1  -6 -15  236.08   50.75
   1   6 -15  288.16   47.92
   1  -6 -15  221.78   45.58
   1   6 -15  251.47   35.40
  -1   6  15  152.40   41.16
  -1  -6  15  234.07   34.12
  -1   6  15  213.13   43.20
  -1  -6  15  217.32   34.74
   1   6 -14  611.46   65.38
   1  -6 -14  485.76   66.68
   1  -6 -14  632.61   90.90
   1   6 -14  412.24   48.43
  -1  -6  14  541.33   33.38
  -1   6  14  452.92   57.99
  -1  -6  14  373.16   46.11
   1  -6 -13   40.70   30.82
   1   6 -13   38.49   30.69
   1  -6 -13   47.25   27.15
   1   6 -13   32.11   22.35
  -1   6  13   17.71   16.01
  -1  -6  13   20.68   14.37
  -1   6  13   52.13   27.20
  -1  -6  13   38.49   21.16
   1  -6 -12   50.94   33.15
   1   6 -12  113.71   49.78
   1  -6 -12   52.66   41.63
   1   6 -12   68.61   22.35
  -1   6  12   41.97   16.64
  -1  -6  12   83.15   22.42
  -1   6  12   69.60   25.35
  -1  -6  12   69.94   21.17
   1   6 -11 1149.56  133.51
   1  -6 -11 1229.01  131.04
   1  -6 -11 1260.15  115.45
   1   6 -11 1205.56  135.08
  -1   6  11 1343.49   79.09
  -1  -6  11 1332.43   69.13
  -1   6  11 1252.11  101.60
  -1  -6  11 1158.46   92.57
   1   6 -10   67.97   21.26
   1  -6 -10   75.63   30.16
   1   6 -10   35.80   20.74
  -1   6  10   55.30   14.60
  -1  -6  10   17.15   12.70
  -1   6  10   77.82   22.08
  -1  -6  10    5.49   18.48
   1   6  -9 1726.26  122.39
   1  -6  -9 1482.86  149.51
   1  -6  -9 1442.72  118.46
   1   6  -9 1629.86  117.52
  -1   6   9 1707.23   91.76
  -1  -6   9 1570.93   82.78
  -1  -6   9 1338.02  140.68
   1   6  -8 2341.19  176.06
   1  -6  -8 2161.14  310.58
   1  -6  -8 1925.44  160.82
   1   6  -8 1947.41  194.84
  -1  -6   8 2126.21  118.72
  -1   6   8 1948.74  166.12
  -1  -6   8 2304.16  159.43
   1   6  -7 1285.14  107.56
   1  -6  -7 1091.53  138.81
   1  -6  -7 1541.69   99.62
   1   6  -7 1322.24   85.95
  -1   6   7 1440.15   74.65
  -1  -6   7 1266.92   93.66
  -1   6   7 1160.36   95.41
  -1  -6   7 1353.82  119.18
   1   6  -6 1162.64  102.89
   1  -6  -6  976.93  126.19
   1  -6  -6  925.22   76.15
   1   6  -6 1156.61   72.80
  -1   6   6 1136.05   81.98
  -1  -6   6 1170.78   67.74
  -1   6   6 1321.36   83.18
   1   6  -5  318.28   27.67
   1  -6  -5  297.54   50.08
   1  -6  -5  360.50   31.95
   1   6  -5  433.41   29.34
  -1   6   5  382.07   24.82
  -1  -6   5  457.93   57.63
  -1   6   5  295.75   30.46
  -1  -6   5  355.11   29.47
   1   6  -4   39.36   14.96
   1  -6  -4   15.10   20.76
   1  -6  -4   43.47   16.23
  -1   6   4   21.30   22.09
  -1  -6   4   55.84   20.80
  -1   6   4   62.59   16.86
  -1  -6   4   33.20   24.69
   1   6  -3  658.87   53.39
   1  -6  -3  515.66   46.54
  -1   6   3  499.75   34.93
  -1  -6   3  592.31   99.10
   1   6  -2  101.29   18.67
  -1  -6   2  173.49   34.47
  -1   6   2  119.00   19.21
  -1  -6   2   85.08   17.96
   1   6  -1  983.75   51.01
   1  -6  -1  906.29   53.20
   1   6  -1  897.73   55.44
  -1   6   1 1201.77   77.39
  -1  -6   1 1042.99  100.29
  -1   6   1  868.84   56.91
   1   6   0  113.32   24.48
   1   6   0   81.47   18.17
  -1   6   0  105.75   24.04
  -1   6   0  119.22   17.14
   1   6   1   34.80   13.52
   1  -6   1   36.58   15.62
   1  -6   1   65.30   15.99
   1   6   1   26.29   15.48
  -1   6  -1   60.20   28.97
   1   6   2  405.62   28.10
   1  -6   2  469.78   27.02
  -1  -6  -2  410.63   41.11
  -1   6  -2  485.63   54.65
   1   6   3 4185.92  292.53
   1  -6   3 4000.23  274.37
  -1  -6  -3 3785.07  357.76
  -1   6  -3 3854.76  459.00
  -1  -6  -3 3877.57  324.29
   1   6   4  186.89   17.61
   1  -6   4  148.99   16.62
   1   6   4  151.49   21.50
  -1  -6  -4  181.10   26.32
  -1   6  -4  185.47   37.53
  -1  -6  -4  161.65   21.96
  -1   6  -4  205.53   21.28
   1   6   5  776.64   64.30
   1  -6   5  869.42   44.23
   1   6   5  819.51   53.70
   1  -6   5  782.30   50.75
  -1  -6  -5  744.75   67.91
  -1   6  -5  936.48   88.52
  -1  -6  -5  786.17   52.43
  -1   6  -5  824.76   48.97
   1   6   6  474.90   30.80
   1  -6   6  576.22   45.73
   1   6   6  455.69   37.25
   1  -6   6  458.23   34.71
  -1  -6  -6  530.52   35.24
  -1   6  -6  525.19   68.37
  -1  -6  -6  374.06   58.30
  -1   6  -6  549.58   34.19
   1   6   7  436.45   41.02
   1  -6   7  440.41   27.48
   1   6   7  331.80   35.10
   1  -6   7  451.09   31.99
  -1   6  -7  277.32   65.35
  -1  -6  -7  367.83   34.30
   1   6   8  110.11   18.57
   1  -6   8  138.37   27.84
   1   6   8   88.71   37.37
   1  -6   8  124.25   19.20
  -1  -6  -8  150.66   19.93
  -1   6  -8  116.43   26.98
  -1  -6  -8  114.20   22.02
  -1   6  -8  117.83   18.93
   1   6   9 2509.27  218.57
   1  -6   9 2492.15  160.82
   1   6   9 2519.59  206.35
   1  -6   9 2176.59  228.45
  -1  -6  -9 2693.22  176.63
  -1   6  -9 2391.16  204.10
  -1  -6  -9 2469.48  194.07
  -1   6  -9 2494.43  237.50
   1   6  10  462.48   71.33
   1  -6  10  492.33   39.60
  -1  -6 -10  522.33   47.57
  -1   6 -10  573.04   48.98
  -1  -6 -10  446.55   42.89
  -1   6 -10  477.08   39.79
   1   6  11  261.57   28.82
   1  -6  11  314.53   25.12
   1   6  11  231.12   35.88
   1  -6  11  241.53   43.25
  -1  -6 -11  297.76   23.60
  -1   6 -11  333.76   36.03
  -1  -6 -11  308.19   34.11
  -1   6 -11  256.00   30.78
   1   6  12  498.46   39.58
   1  -6  12  507.69   53.81
   1   6  12  454.42   49.31
  -1  -6 -12  466.66   32.20
  -1   6 -12  494.73   48.20
  -1  -6 -12  357.48   49.27
  -1   6 -12  428.10   39.73
   1  -6  13  755.99   51.96
   1   6  13  671.97   65.28
   1  -6  13  662.93   57.97
  -1  -6 -13  759.97   47.56
  -1   6 -13  938.26  103.77
  -1  -6 -13  677.12   74.89
  -1   6 -13  818.93   58.01
   1   6  14  444.07   40.48
   1  -6  14  490.01   38.53
   1   6  14  392.27   47.55
   1  -6  14  411.14   43.17
  -1  -6 -14  463.17   33.90
  -1   6 -14  481.95   75.88
  -1  -6 -14  400.18   53.68
  -1   6 -14  413.73   43.31
   1  -6  15  735.78   55.47
   1   6  15  679.38   71.70
   1  -6  15  666.79   64.48
  -1  -6 -15  787.49   51.86
  -1   6 -15 1034.62  112.37
  -1  -6 -15  653.07   81.89
  -1   6 -15  814.84   97.62
   1   6  16   98.27   24.84
   1  -6  16   62.51   21.03
   1   6  16   11.09   44.98
   1  -6  16   61.46   24.10
  -1  -6 -16   10.71   18.81
  -1   6 -16   45.38   30.04
  -1   6 -16   78.41   25.45
   1   6  17   65.77   43.30
   1  -6  17   91.38   23.06
   1   6  17  121.32   35.90
   1  -6  17   63.26   44.70
  -1  -6 -17   94.61   21.46
  -1   6 -17   71.75   32.76
  -1  -6 -17  100.12   38.97
  -1   6 -17   82.10   50.79
   1   6  18  324.95   45.58
   1  -6  18  345.40   41.30
   1   6  18  422.65   59.48
   1  -6  18  312.72   47.14
  -1  -6 -18  346.94   34.78
  -1   6 -18  474.50   82.08
  -1  -6 -18  522.27   64.42
  -1   6 -18  294.36   53.65
   1   6  19   12.87   42.90
   1  -6  19   79.67   24.11
   1   6  19   45.58   37.02
   1  -6  19   19.06   28.06
  -1  -6 -19   59.13   20.59
  -1   6 -19   16.18   51.63
  -1  -6 -19   25.69   36.55
  -1   6 -19   57.72   48.22
   1   6  20   40.50   30.96
   1  -6  20   63.79   24.87
   1   6  20   57.74   37.87
   1  -6  20  -16.97   27.38
  -1  -6 -20   18.23   20.39
  -1   6 -20   47.65   50.41
  -1  -6 -20   93.51   62.73
  -1   6 -20   44.37   31.74
   1   6  21  105.10   60.36
   1  -6  21  136.75   47.16
   1   6  21   87.32   43.92
   1  -6  21   50.17   34.04
  -1  -6 -21  135.43   26.18
  -1   6 -21  121.61   41.94
  -1  -6 -21  250.22   48.90
  -1   6 -21  102.85   62.85
   1   6  22  859.90  133.22
   1  -6  22 1035.20   99.93
   1   6  22  967.47  139.89
   1  -6  22  833.76  103.76
  -1  -6 -22 1168.99  123.74
  -1   6 -22 1256.12  127.58
  -1  -6 -22 1030.42  153.81
  -1   6 -22 1166.27  131.92
   1   6  23  116.09   80.92
   1  -6  23   94.14   49.98
   1   6  23  162.31   74.79
   1  -6  23   78.02   39.00
  -1  -6 -23  126.45   49.14
  -1   6 -23  140.49   42.28
  -1  -6 -23  163.09   53.56
  -1   6 -23  113.29   44.78
   1   6  24   23.98   45.55
   1  -6  24   13.82   27.84
   1   6  24   41.97   66.27
   1  -6  24   20.92   52.18
  -1  -6 -24   23.77   26.98
  -1   6 -24   39.14   36.52
  -1  -6 -24   51.96   46.01
  -1   6 -24   11.36   37.83
   1   6  25   -5.81   43.39
   1  -6  25   -0.20   28.96
   1   6  25  -24.98   67.11
  -1  -6 -25    0.02   26.77
  -1   6 -25   97.12   39.16
  -1  -6 -25  147.21   80.13
  -1   6 -25   13.94   39.51
   1   6  26  262.18   61.94
   1  -6  26   80.02   90.68
   1   6  26  454.13  115.14
  -1  -6 -26  248.11   46.93
  -1   6 -26  344.36   97.84
  -1  -6 -26  521.29   90.08
   1   6  27   46.97   36.83
   1  -6  27   27.73   56.94
   1   6  27  123.26   77.23
  -1   6 -27    8.28   36.35
  -1  -6 -27   -8.45   32.81
  -1   6 -27   70.36   86.48
  -1  -6 -27   17.92   57.03
   1   6  28   77.25   62.09
   1  -6  28   86.33   62.29
   1   6  28   58.12   82.11
  -1   6 -28   18.27   35.32
  -1  -6 -28   34.40   55.90
  -1   6 -28   -4.35   57.23
  -1  -6 -28   31.18   93.93
   1   6  29   15.89   41.99
   1   6  29  131.40   88.72
  -1   6 -29   42.51   58.51
  -1  -6 -29   40.26   89.04
  -1   6 -29  107.72   61.54
  -1  -6 -29  114.33   68.46
   1   6  30  -26.53   76.37
   1  -6  30   45.45   69.63
   1   6  30  157.12   91.04
  -1   6 -30   29.24   35.40
  -1  -6 -30   28.25   56.28
  -1   6 -30   62.47   94.98
  -1  -6 -30  101.12   68.68
   1   6  31    0.20   39.64
   1  -6  31   66.47   73.17
   1   6  31  122.76   90.03
  -1   6 -31   20.64   36.05
  -1  -6 -31   37.79   47.30
  -1   6 -31   29.50   47.51
  -1  -6 -31  -31.29   70.59
   1   6  32  102.26   99.67
   1   6  32   18.41   52.62
  -1  -6 -32  151.18  106.61
  -1  -6 -32   18.28   25.24
   1  -6  33   -1.20   78.09
   1   6  33   -2.81   97.72
   1   6  33   17.10   53.80
   1  -6  34   -8.33   92.15
   1   6  34   96.78   74.87
   1   6  34  110.53  109.47
  -1  -7  33  -12.36   88.04
  -1   7  33  -20.09   74.71
  -1  -7  33   21.25   55.19
  -1   7  33  166.41   65.38
   1  -7 -32   27.29   79.80
  -1  -7  32  -60.71   78.29
  -1   7  32   13.23   65.38
  -1  -7  32   33.62   50.42
   1  -7 -31  175.06   91.17
  -1   7  31  154.36   74.62
  -1  -7  31   44.98   52.77
   1   7 -30   20.67   23.05
   1  -7 -30   65.89   53.62
   1  -7 -30  -73.02   75.83
  -1  -7  30   -3.93   74.00
  -1   7  30   -5.36   61.85
  -1  -7  30   55.85   43.07
   1   7 -29   33.19   62.29
   1   7 -29   82.58   48.83
   1  -7 -29   87.56   58.29
   1  -7 -29  179.28  129.58
  -1   7  29   14.34   71.81
  -1  -7  29  161.76   80.92
  -1   7  29  153.77   69.35
  -1  -7  29  114.58   48.08
   1   7 -28  -13.11   34.37
   1   7 -28   11.14   28.93
   1  -7 -28   75.57   75.89
   1  -7 -28   69.12   69.12
   1   7 -28   41.07   48.58
  -1   7  28  -19.76   37.52
  -1  -7  28   23.52   27.00
  -1   7  28   35.86   54.79
  -1  -7  28   31.77   42.64
   1   7 -27    6.12   28.66
   1  -7 -27   36.65   64.35
   1  -7 -27   23.05   67.56
   1   7 -27   43.18   47.59
  -1   7  27   71.28   42.86
  -1  -7  27   34.71   44.62
  -1   7  27  -22.62   52.29
  -1  -7  27   34.99   39.00
   1   7 -26  110.88   36.55
   1  -7 -26  122.43   80.27
   1  -7 -26  262.64  110.12
  -1   7  26  200.29   81.16
  -1  -7  26  137.95   35.99
  -1   7  26  180.65   62.00
  -1  -7  26  177.70   47.70
   1   7 -25   55.29   67.18
   1  -7 -25   -2.29   64.74
   1  -7 -25   51.75   54.85
   1   7 -25  127.17   47.09
  -1   7  25   58.50   43.41
  -1  -7  25   48.25   29.34
  -1   7  25   91.12   50.43
  -1  -7  25   24.79   37.91
   1   7 -24   25.15   40.01
   1  -7 -24  107.64   60.37
   1  -7 -24    2.74   52.72
   1   7 -24   66.29   41.60
  -1   7  24   42.28   39.65
  -1  -7  24   45.67   42.82
  -1   7  24  -45.84   46.95
  -1  -7  24   77.85   36.82
   1   7 -23 1249.47  156.70
   1  -7 -23 1043.83  322.91
   1  -7 -23 1784.28  295.95
  -1   7  23 1031.68  219.42
  -1  -7  23 1095.03  119.63
  -1   7  23 1252.35  173.99
  -1  -7  23 1122.20  142.53
   1   7 -22   91.62   44.73
   1  -7 -22  365.00  106.47
   1  -7 -22   50.96   57.87
   1   7 -22  203.88   47.04
  -1  -7  22   78.41   30.84
  -1   7  22   34.86   51.86
  -1  -7  22  193.29   41.09
   1   7 -21   39.26   34.66
   1  -7 -21   50.96   80.41
   1  -7 -21   55.80   48.89
   1   7 -21    8.35   37.93
  -1   7  21   15.77   50.22
  -1  -7  21   30.29   38.22
  -1   7  21   20.58   43.65
  -1  -7  21   81.28   33.36
   1   7 -20  113.31   36.29
   1  -7 -20  -33.76   53.82
   1  -7 -20   83.76   47.71
   1   7 -20   83.85   42.81
  -1   7  20   62.42   32.74
  -1  -7  20   66.02   26.20
  -1   7  20  128.71   45.04
  -1  -7  20   96.85   50.44
   1   7 -19  559.43   83.05
   1  -7 -19  615.68  114.73
   1  -7 -19  814.22  102.72
   1   7 -19  711.10   89.97
  -1  -7  19  705.20   59.20
  -1   7  19  623.31   95.52
  -1  -7  19  550.48   70.41
   1   7 -18  243.66   50.30
   1  -7 -18  366.04   71.44
   1  -7 -18  391.31   96.17
   1   7 -18  278.89   75.31
  -1   7  18  208.23   40.47
  -1  -7  18  338.60   55.48
  -1   7  18  267.59   57.16
  -1  -7  18  330.37   41.90
   1   7 -17  315.61   47.91
   1  -7 -17  260.64   67.08
   1  -7 -17  272.45   56.34
   1   7 -17  323.30   46.09
  -1   7  17  188.83   37.15
  -1  -7  17  330.13   34.07
  -1   7  17  225.07   78.03
  -1  -7  17  227.56   40.61
   1   7 -16  268.78   46.35
   1  -7 -16  341.78   69.45
   1  -7 -16  267.69   58.12
   1   7 -16  213.89   69.36
  -1   7  16  362.85   57.75
  -1  -7  16  316.05   48.26
  -1   7  16  323.67   50.35
  -1  -7  16  335.11   43.60
   1   7 -15   90.29   28.22
   1  -7 -15   70.98   40.65
   1  -7 -15   43.64   33.46
   1   7 -15   17.94   27.43
  -1   7  15   36.22   21.81
  -1  -7  15   23.11   18.49
  -1   7  15   19.33   29.85
  -1  -7  15  -35.05   39.60
   1   7 -14  -22.23   25.79
   1  -7 -14   22.17   37.24
   1  -7 -14   16.77   29.72
   1   7 -14   42.07   37.25
  -1   7  14   46.37   29.77
  -1  -7  14  -17.44   16.99
  -1   7  14   15.11   26.48
  -1  -7  14   -4.14   23.18
   1   7 -13  355.77   51.13
   1  -7 -13  380.93   68.68
   1  -7 -13  418.16   57.46
   1   7 -13  462.02   46.70
  -1   7  13  408.06   36.89
  -1  -7  13  435.50   34.22
  -1   7  13  350.40   78.32
  -1  -7  13  372.60   45.41
   1   7 -12  140.99   30.53
   1  -7 -12  140.15   67.09
   1  -7 -12  146.59   34.47
   1   7 -12  105.16   29.38
  -1   7  12   82.32   32.35
  -1  -7  12  132.85   19.14
  -1   7  12   81.65   32.70
  -1  -7  12  120.74   26.45
   1   7 -11  -31.64   23.72
   1  -7 -11  105.07   55.61
   1  -7 -11   13.98   23.92
   1   7 -11    7.49   23.06
  -1   7  11   32.91   16.38
  -1  -7  11   45.02   24.17
  -1   7  11   19.06   26.02
  -1  -7  11   13.13   21.65
   1   7 -10 1140.75   97.63
   1  -7 -10 1011.71  135.61
   1  -7 -10 1157.76   99.93
   1   7 -10 1010.47   89.47
  -1   7  10 1025.13   95.69
  -1  -7  10 1173.96   64.82
  -1   7  10 1102.76  147.22
  -1  -7  10 1125.52   87.59
   1  -7  -9 1784.75  204.15
   1  -7  -9 1358.44  134.39
   1   7  -9 1838.78  136.56
  -1   7   9 1633.05  111.70
  -1  -7   9 2056.16  139.86
  -1   7   9 1817.14  146.88
  -1  -7   9 1742.53  180.16
   1   7  -8  746.64   79.79
   1  -7  -8  702.37  103.85
   1  -7  -8  875.18  101.34
   1   7  -8  902.10   63.82
  -1   7   8  863.64   76.36
  -1  -7   8  870.53   48.25
  -1   7   8 1003.23   74.42
  -1  -7   8  733.22   63.18
   1   7  -7  943.23   66.09
   1  -7  -7 1132.22  124.19
   1  -7  -7 1097.07   80.36
   1   7  -7 1206.93   79.48
  -1   7   7 1060.96   62.19
  -1  -7   7 1022.35   81.17
  -1   7   7  974.27   79.72
  -1  -7   7  917.77  108.38
   1   7  -6  555.61   40.43
   1  -7  -6  651.28  120.04
   1   7  -6  501.60   44.46
  -1   7   6  524.67   53.06
  -1  -7   6  619.62   39.52
  -1   7   6  577.38   47.63
   1   7  -5  307.90   27.91
   1  -7  -5  235.54   38.84
   1  -7  -5  316.09   33.45
   1   7  -5  335.51   31.23
  -1   7   5  309.77   25.71
  -1  -7   5  307.06   27.05
  -1   7   5  402.84   33.79
   1   7  -4  811.22   71.89
   1  -7  -4  712.85   67.86
   1  -7  -4  659.95   53.67
   1   7  -4  696.79   50.28
  -1   7   4  751.41   45.50
  -1  -7   4  696.94   66.49
  -1   7   4  785.84   79.24
   1   7  -3   51.92   15.79
   1  -7  -3   77.47   25.73
  -1   7   3   44.40   17.61
  -1  -7   3  109.98   26.35
  -1   7   3   20.12   19.28
   1   7  -2   88.31   17.59
   1  -7  -2  129.18   45.48
  -1   7   2   93.94   19.95
  -1  -7   2  190.73   39.13
  -1   7   2   78.05   21.07
   1   7  -1  111.78   18.75
   1  -7  -1  132.19   21.95
   1  -7  -1  192.74   22.92
   1   7  -1  159.46   21.57
  -1   7   1  116.86   34.08
  -1  -7   1  228.49   43.15
   1   7   0  478.33   33.86
   1  -7   0  475.16   37.55
   1  -7   0  520.81   37.73
  -1   7   0  499.30   50.43
  -1  -7   0  392.27   71.31
  -1  -7   0  493.44   39.04
   1   7   1  555.25   34.24
   1  -7   1  452.79   55.48
  -1   7  -1  419.75   49.98
  -1  -7  -1  392.55   66.91
  -1   7  -1  465.37   36.68
   1   7   2  774.18   47.44
   1  -7   2  788.04   45.55
   1   7   2  751.13   55.20
  -1   7  -2  596.79  100.77
  -1  -7  -2  717.95   93.24
   1   7   3  439.10   32.63
   1  -7   3  442.04   30.68
   1  -7   3  448.81   37.13
  -1   7  -3  488.57   65.58
  -1  -7  -3  488.98   69.38
  -1  -7  -3  432.45   39.04
   1   7   4 7830.06  734.05
   1  -7   4 7184.11  766.39
  -1  -7  -4 5148.33  884.55
  -1   7  -4 7020.35 1009.28
  -1  -7  -4 7491.88  803.43
  -1   7  -4 5522.34  629.73
   1   7   5  539.80   36.55
   1  -7   5  566.40   35.13
   1   7   5  656.35   45.86
  -1  -7  -5  481.89   54.19
  -1   7  -5  528.34   72.55
  -1  -7  -5  447.42   67.26
  -1   7  -5  472.74   40.28
   1   7   6  597.15   38.02
   1  -7   6  543.98   34.30
   1   7   6  487.46   66.83
   1  -7   6  597.78   43.19
  -1  -7  -6  489.10   53.59
  -1   7  -6  574.89  116.84
  -1  -7  -6  457.46   42.96
  -1   7  -6  498.33   40.42
   1   7   7  211.39   24.03
   1  -7   7  229.55   23.13
   1   7   7  238.16   29.81
  -1  -7  -7  243.27   34.44
  -1   7  -7  135.98   50.48
  -1  -7  -7  222.75   30.26
  -1   7  -7  228.22   40.43
   1   7   8 2234.07  156.85
   1  -7   8 2158.94  146.80
   1   7   8 2184.64  172.72
   1  -7   8 2169.19  171.98
  -1  -7  -8 2404.97  200.23
  -1   7  -8 2302.52  258.80
  -1  -7  -8 2031.23  176.71
  -1   7  -8 2151.26  158.60
   1   7   9   44.29   18.43
   1  -7   9   40.19   16.90
   1   7   9   22.17   22.17
  -1  -7  -9   45.26   28.07
  -1   7  -9   70.69   36.84
  -1  -7  -9   -3.74   21.42
  -1   7  -9   52.66   19.23
   1   7  10  332.65   48.86
   1  -7  10  367.14   30.79
   1   7  10  292.51   64.18
   1  -7  10  379.81   34.48
  -1  -7 -10  281.74   32.57
  -1   7 -10  435.24   61.93
  -1  -7 -10  338.93   40.32
  -1   7 -10  395.85   37.02
   1   7  11  -21.17   18.72
   1  -7  11   -3.10   26.77
   1   7  11   25.88   24.33
   1  -7  11   47.03   31.21
  -1  -7 -11    5.73   18.77
  -1   7 -11   53.52   35.80
  -1  -7 -11   20.43   35.83
  -1   7 -11   57.44   20.64
   1   7  12   59.72   22.87
   1  -7  12   82.68   20.28
   1   7  12  119.64   28.66
   1  -7  12   58.61   25.00
  -1  -7 -12  107.09   22.76
  -1   7 -12  183.83   69.65
  -1  -7 -12  128.21   27.79
  -1   7 -12   77.37   26.09
   1   7  13 1722.17  147.37
   1  -7  13 2083.80  178.39
   1   7  13 1831.83  174.53
   1  -7  13 1661.98  157.98
  -1  -7 -13 1750.36  136.45
  -1   7 -13 1680.93  248.56
  -1  -7 -13 1656.52  178.15
  -1   7 -13 2029.68  153.63
   1   7  14   28.96   21.47
   1  -7  14   54.91   21.78
   1   7  14   27.15   30.20
   1  -7  14   77.93   38.36
  -1  -7 -14   31.07   21.25
  -1   7 -14   30.75   47.28
  -1  -7 -14   65.92   31.07
  -1   7 -14   53.57   24.34
   1   7  15   42.01   23.47
   1  -7  15   83.18   34.69
   1   7  15   16.07   31.06
   1  -7  15   54.40   26.86
  -1  -7 -15   29.44   22.87
  -1   7 -15   82.82   31.50
  -1  -7 -15   87.56   32.55
  -1   7 -15   44.13   25.92
   1   7  16   49.76   25.15
   1  -7  16   17.56   22.64
   1   7  16    9.35   50.96
   1  -7  16   83.91   27.27
  -1  -7 -16   29.70   23.25
  -1   7 -16   38.67   31.15
  -1  -7 -16   20.68   34.25
  -1   7 -16   48.09   27.47
   1   7  17 1093.97  117.64
   1  -7  17 1262.97  141.23
   1   7  17 1120.86  126.53
   1  -7  17 1087.29  112.79
  -1  -7 -17 1243.58  100.11
  -1   7 -17 1151.29  127.01
  -1  -7 -17  985.79  132.56
  -1   7 -17 1185.55  110.19
   1   7  18   28.53   28.84
   1  -7  18   37.67   23.94
   1   7  18  -27.04   32.75
   1  -7  18   19.24   44.15
  -1  -7 -18   28.21   23.65
  -1   7 -18   -1.65   33.59
  -1  -7 -18   74.57   35.98
  -1   7 -18    5.23   28.75
   1   7  19   -8.81   28.10
   1  -7  19   26.31   37.15
   1   7  19   16.48   33.25
   1  -7  19   26.53   27.01
  -1  -7 -19    6.29   23.79
  -1   7 -19  -25.72   52.43
  -1   7 -19   10.09   32.30
   1   7  20   54.77   34.47
   1  -7  20  162.17   31.56
   1   7  20   95.37   41.35
   1  -7  20   82.82   34.21
  -1  -7 -20   79.27   31.68
  -1   7 -20  127.98   63.59
  -1  -7 -20  104.24   46.36
  -1   7 -20  140.78   41.63
   1   7  21   93.00   44.36
   1  -7  21  114.08   56.44
   1   7  21  141.56   43.69
   1  -7  21  181.04   37.53
  -1  -7 -21   96.79   34.08
  -1   7 -21  265.44   97.69
  -1  -7 -21  130.31   51.67
  -1   7 -21  128.62   43.57
   1   7  22   25.21   36.54
   1  -7  22   78.27   30.08
   1   7  22   93.19   57.99
   1  -7  22   11.04   31.00
  -1  -7 -22  -35.49   27.26
  -1   7 -22  117.01   84.35
  -1  -7 -22   -2.36   44.77
  -1   7 -22  -15.33   35.89
   1   7  23  382.40   93.95
   1  -7  23  599.95  109.97
   1   7  23  600.98  147.69
   1  -7  23  669.42   79.23
  -1  -7 -23  391.57   66.27
  -1   7 -23  714.41  123.45
  -1  -7 -23  724.57  106.19
  -1   7 -23  650.07  136.28
   1   7  24   46.65   49.99
   1  -7  24   50.57   35.25
   1   7  24   95.90   80.68
   1  -7  24  178.88   56.22
  -1  -7 -24   60.42   53.46
  -1   7 -24  101.65   68.85
  -1  -7 -24  196.38   88.97
  -1   7 -24  105.06   46.72
   1   7  25   67.07   60.06
   1  -7  25   56.71   36.62
   1   7  25  114.94   54.15
  -1  -7 -25  110.52   76.72
  -1   7 -25   54.81   69.45
  -1  -7 -25   81.90   59.18
  -1   7 -25  113.44   48.41
   1   7  26   34.37   52.27
   1  -7  26   56.04   34.05
   1   7  26  -18.72   50.37
  -1  -7 -26    6.85   46.56
  -1   7 -26   78.32   66.26
  -1  -7 -26   65.72   60.67
  -1   7 -26   57.00   43.46
   1   7  27  139.38   56.96
   1  -7  27  126.70   44.75
   1   7  27  158.50   68.45
   1  -7  27  123.66   47.73
  -1  -7 -27  123.47   66.88
  -1   7 -27  272.39   81.72
  -1  -7 -27  316.25  120.07
  -1   7 -27  188.97   57.21
   1   7  28   56.00   70.51
   1   7  28   38.94   56.41
   1  -7  28   31.67   38.53
  -1   7 -28    7.53   49.50
  -1  -7 -28   55.04   54.65
  -1   7 -28   77.29   98.62
  -1  -7 -28  -16.14   65.44
   1   7  29    3.07   46.49
   1  -7  29   92.04   68.58
   1   7  29   73.83   58.45
   1  -7  29   32.74   41.63
  -1   7 -29   91.16   81.23
  -1  -7 -29   64.75   60.21
  -1   7 -29   15.85   64.45
  -1  -7 -29   33.80   68.89
   1   7  30   50.28   66.24
   1  -7  30    8.98   71.16
   1   7  30   80.94   59.38
   1  -7  30   32.92   49.06
  -1   7 -30  -10.95   43.59
  -1  -7 -30   11.19  130.57
  -1   7 -30  -12.99   59.03
  -1  -7 -30  -92.20  109.60
   1   7  31   -1.41   46.99
   1   7  31  114.93   65.63
   1  -7  31   -6.76   54.19
  -1   7 -31   25.79   37.95
  -1   7 -31   82.12   85.95
  -1  -7 -31  127.61   77.75
  -1  -7 -31   56.54   76.17
   1  -7  32   68.56   77.46
   1   7  32   -6.29   63.94
  -1  -7 -32  -52.29   72.17
  -1  -7 -32   61.34   78.20
   1  -7  33   86.69   87.22
   1   7  33   44.98   70.49
  -1  -7 -33  -15.49   88.88
   1  -8 -32   74.31   98.05
  -1   8  32  162.92  131.61
   1  -8 -31 -152.96  121.84
  -1  -8  31   28.94   77.24
  -1   8  31   51.63  100.81
   1   8 -30  -14.71   24.10
   1  -8 -30   55.57   89.14
   1  -8 -30   -5.96   74.84
  -1   8  30   28.14   45.36
  -1   8  30  -82.17   95.25
   1  -8 -29  196.61   82.29
   1  -8 -29  139.02   97.31
   1   8 -29  152.45   48.45
  -1   8  29  130.05   98.42
  -1  -8  29  120.66   39.69
  -1   8  29  295.93  121.12
   1   8 -28   -3.17   45.74
   1  -8 -28  -11.60   63.16
   1  -8 -28  100.31   74.45
   1   8 -28   -2.69   35.02
  -1   8  28   69.06   48.90
  -1  -8  28   21.76   30.86
  -1   8  28  -79.91   92.20
  -1  -8  28   87.86   44.32
   1   8 -27    7.14   31.43
   1  -8 -27   11.69   59.48
   1  -8 -27   89.95   68.08
  -1   8  27    7.32   40.64
  -1  -8  27   19.50   53.40
  -1   8  27  -26.01   84.59
  -1  -8  27   -2.31   41.25
   1   8 -26   49.07   33.80
   1  -8 -26  -37.49   94.19
   1  -8 -26  163.03   69.39
   1   8 -26   69.23   50.41
  -1   8  26  -19.28   75.40
  -1  -8  26   40.40   35.44
  -1   8  26    7.19   77.91
  -1  -8  26   13.95   42.97
   1   8 -25  223.64   49.31
   1  -8 -25  268.84  167.87
   1  -8 -25  391.76   99.54
   1   8 -25  291.96   72.82
  -1   8  25  334.23   64.98
  -1  -8  25  241.84   50.86
  -1   8  25  146.96  108.29
  -1  -8  25  284.91   58.21
   1   8 -24  114.72   36.00
   1  -8 -24   99.28   75.76
   1  -8 -24   13.27   63.06
   1   8 -24  151.84   48.68
  -1   8  24  -38.75   69.03
  -1  -8  24   40.77   53.27
  -1   8  24   93.93   48.77
  -1  -8  24   95.40   41.85
   1   8 -23  167.00   64.10
   1  -8 -23   67.70   85.63
   1  -8 -23  205.21   68.93
   1   8 -23  230.76   53.51
  -1   8  23   96.50   49.18
  -1  -8  23  170.08   42.24
  -1   8  23  145.93   53.19
  -1  -8  23  198.54   47.72
   1   8 -22   91.47   50.38
   1  -8 -22  111.83   73.92
   1  -8 -22   27.77   89.22
   1   8 -22  109.96   73.73
  -1   8  22   16.65   41.38
  -1  -8  22  106.52   32.84
  -1   8  22  136.38   44.77
  -1  -8  22   60.90   39.11
   1   8 -21 1242.34  222.83
   1  -8 -21 1063.25  230.49
   1  -8 -21 1248.45  175.37
   1   8 -21 1312.31  159.38
  -1   8  21  690.16  136.86
  -1  -8  21 1305.98  116.52
  -1   8  21 1099.17  153.82
  -1  -8  21 1009.71  128.57
   1   8 -20  168.26   89.75
   1  -8 -20  174.59   94.00
   1  -8 -20  440.01   70.59
   1   8 -20  253.46   62.66
  -1   8  20  186.78   49.63
  -1  -8  20  285.69   42.38
  -1   8  20  272.84   61.08
  -1  -8  20  299.64   78.95
   1   8 -19  143.17   46.36
   1  -8 -19  166.44   74.29
   1  -8 -19  242.37   86.82
   1   8 -19  228.15   44.18
  -1   8  19  138.13   39.20
  -1  -8  19  159.09   52.19
  -1   8  19  104.29   47.95
  -1  -8  19  110.17   38.27
   1   8 -18   93.66   42.90
   1  -8 -18  207.51   67.94
   1  -8 -18  159.34   50.36
   1   8 -18   75.48   37.85
  -1   8  18   97.14   32.64
  -1  -8  18  111.87   29.58
  -1   8  18  163.62   42.85
  -1  -8  18   69.21   34.07
   1   8 -17  357.85   55.45
   1  -8 -17  170.94   84.79
   1  -8 -17  258.07   64.10
   1   8 -17  383.42   77.37
  -1   8  17  379.57   43.68
  -1  -8  17  326.62   56.67
  -1   8  17  247.65   84.07
  -1  -8  17  174.74   43.87
   1   8 -16   50.88   32.16
   1  -8 -16   29.64   50.26
   1  -8 -16  -36.96   36.35
   1   8 -16   44.59   29.39
  -1   8  16   -7.20   24.50
  -1  -8  16   36.54   21.33
  -1   8  16   61.56   33.96
  -1  -8  16  -11.42   26.82
   1   8 -15  141.52   34.25
   1  -8 -15   81.31   52.72
   1  -8 -15    1.02   36.66
   1   8 -15   71.69   46.79
  -1   8  15   34.74   25.01
  -1  -8  15   13.83   34.88
  -1   8  15   75.30   36.40
  -1  -8  15   62.82   43.09
   1   8 -14  -22.70   31.05
   1  -8 -14   75.64   47.88
   1  -8 -14   45.16   33.84
   1   8 -14   81.77   28.09
  -1   8  14   26.44   21.72
  -1  -8  14   -3.55   20.42
  -1   8  14   16.28   33.02
  -1  -8  14   52.84   25.25
   1   8 -13  578.32   96.96
   1  -8 -13  497.49   90.55
   1  -8 -13  568.13   68.56
   1   8 -13  410.66   84.61
  -1   8  13  458.96   45.07
  -1  -8  13  485.57   59.63
  -1   8  13  358.70   97.50
  -1  -8  13  349.93   55.78
   1   8 -12  -36.84   45.63
   1  -8 -12   -3.46   42.54
   1  -8 -12   40.26   26.89
   1   8 -12   -6.61   26.79
  -1   8  12   21.13   18.95
  -1  -8  12    3.35   18.09
  -1   8  12   18.57   27.53
  -1  -8  12   14.03   24.84
   1   8 -11  244.99   47.52
   1  -8 -11  238.33   62.54
   1  -8 -11  197.22   39.33
   1   8 -11  248.28   37.23
  -1   8  11  233.18   29.10
  -1  -8  11  202.43   39.34
  -1   8  11  227.64   40.05
  -1  -8  11  157.41   34.07
   1   8 -10   23.86   20.38
   1  -8 -10  -37.14   41.83
   1  -8 -10  -39.91   24.52
   1   8 -10  -30.02   24.88
  -1   8  10  -31.14   26.37
  -1  -8  10  -20.12   22.54
   1   8  -9  626.83   53.90
   1  -8  -9  639.42   99.75
   1  -8  -9  793.78   67.43
   1   8  -9  615.08   57.76
  -1   8   9  636.12   48.95
  -1  -8   9  681.72   63.78
  -1   8   9  556.45   59.28
  -1  -8   9  458.39   82.52
   1   8  -8 2565.27  200.70
   1  -8  -8 2662.80  439.08
   1  -8  -8 1949.92  202.44
   1   8  -8 2445.69  262.67
  -1  -8   8 2367.89  165.31
  -1   8   8 2141.42  205.59
  -1  -8   8 2767.36  218.47
   1   8  -7  278.07   29.95
   1  -8  -7  201.90   42.07
   1  -8  -7  208.30   35.98
  -1   8   7  244.16   27.10
  -1  -8   7  292.39   25.12
  -1   8   7  281.34   35.77
  -1  -8   7  232.98   34.53
   1   8  -6 1300.04   90.34
   1  -8  -6 1019.70  110.96
   1  -8  -6 1103.78  100.92
   1   8  -6 1234.06   91.52
  -1   8   6 1047.68   80.52
  -1  -8   6 1251.35   85.90
  -1   8   6 1369.90  102.16
  -1  -8   6 1456.77  103.84
   1   8  -5   36.84   25.73
   1  -8  -5   16.11   25.33
   1  -8  -5  -52.79   32.48
   1   8  -5   21.16   19.62
  -1   8   5   15.67   15.64
  -1  -8   5  -14.40   17.80
  -1   8   5   -8.22   21.61
  -1  -8   5   26.21   20.22
   1   8  -4   49.83   18.24
   1  -8  -4  100.27   29.66
   1  -8  -4   55.60   22.75
   1   8  -4  105.07   21.46
  -1   8   4   50.51   18.24
  -1  -8   4   51.71   46.84
  -1   8   4  102.33   23.78
   1   8  -3   90.24   18.68
   1  -8  -3   60.57   47.39
  -1   8   3   74.23   18.81
  -1  -8   3   60.26   30.84
   1   8  -2  926.86   64.62
   1  -8  -2  885.60   66.02
  -1   8   2 1127.05   74.60
  -1  -8   2  855.83   92.11
  -1  -8   2 1002.70   74.73
   1   8  -1   86.58   28.83
   1  -8  -1   97.96   21.09
   1  -8  -1   44.07   23.97
   1   8  -1   94.72   22.03
  -1   8   1  118.26   21.50
  -1  -8   1  132.98   66.53
  -1   8   1   74.31   22.58
   1   8   0   46.87   18.59
   1  -8   0  131.79   21.55
  -1   8   0   78.87   22.10
  -1  -8   0   97.64   42.38
   1   8   1  221.63   26.26
   1  -8   1  288.16   37.39
  -1   8  -1  224.35   39.58
  -1  -8  -1  246.59   59.50
  -1  -8  -1  272.97   29.91
   1   8   2  516.94   39.54
   1  -8   2  533.29   37.71
   1  -8   2  568.59   47.76
  -1   8  -2  578.69   59.84
  -1  -8  -2  507.87  132.25
  -1   8  -2  539.34   44.50
   1   8   3  479.56   38.00
   1  -8   3  557.60   38.15
  -1   8  -3  452.92   56.04
  -1  -8  -3  523.83   77.17
   1   8   4  505.93   36.80
   1  -8   4  447.92   50.72
  -1   8  -4  348.96   80.48
  -1  -8  -4  409.75   73.66
   1  -8   5   69.30   18.43
  -1   8  -5   71.69   39.95
  -1  -8  -5  101.49   40.88
  -1   8  -5   70.45   21.77
   1   8   6 1779.21  138.53
   1  -8   6 2034.61  129.68
   1   8   6 1913.09  159.78
  -1   8  -6 1992.77  252.38
  -1  -8  -6 2044.14  247.43
  -1  -8  -6 1636.82  148.06
  -1   8  -6 2126.80  147.95
   1   8   7  240.12   30.24
   1  -8   7  369.38   44.40
   1   8   7  298.59   37.66
   1  -8   7  271.93   34.01
  -1  -8  -7  182.87   66.52
  -1   8  -7  368.84   61.87
  -1  -8  -7  322.11   37.47
  -1   8  -7  253.70   32.06
   1   8   8   25.99   18.81
   1  -8   8   75.73   19.05
   1  -8   8   11.33   21.92
  -1  -8  -8   28.61   29.65
  -1   8  -8   59.06   40.41
  -1  -8  -8   24.13   24.50
  -1   8  -8   31.08   21.62
   1   8   9   54.77   20.58
   1  -8   9   30.96   18.35
   1   8   9    5.69   23.80
   1  -8   9   38.56   22.81
  -1  -8  -9   14.44   29.50
  -1   8  -9   13.93   39.65
  -1  -8  -9   38.72   24.08
  -1   8  -9    3.63   21.80
   1   8  10 1342.09  124.93
   1  -8  10 1455.95  118.10
   1   8  10 1811.97  143.84
   1  -8  10 1729.23  141.16
  -1  -8 -10 1570.38  162.61
  -1   8 -10 1339.59  303.62
  -1  -8 -10 1455.14  196.18
  -1   8 -10 1817.85  128.06
   1   8  11 1437.04  151.66
   1  -8  11 1330.44   95.43
   1   8  11 1382.16  113.57
   1  -8  11 1004.52  150.32
  -1  -8 -11 1215.27  136.54
  -1   8 -11 1491.07  284.31
  -1  -8 -11 1088.15  111.89
  -1   8 -11 1144.61  106.05
   1   8  12  571.70   62.72
   1  -8  12  713.91   56.01
   1   8  12  577.12   70.73
   1  -8  12  681.39   65.70
  -1  -8 -12  784.38   82.36
  -1   8 -12  663.22  116.57
  -1  -8 -12  802.70   74.42
  -1   8 -12  718.72  100.15
   1   8  13  137.29   43.14
   1  -8  13  118.79   24.75
   1   8  13  101.18   35.06
   1  -8  13   90.03   31.33
  -1  -8 -13  188.46   39.22
  -1   8 -13   88.91   56.45
  -1  -8 -13  122.34   34.62
  -1   8 -13   96.78   31.26
   1   8  14  179.03   35.00
   1  -8  14  289.33   52.03
   1   8  14  206.90   44.46
   1  -8  14  194.12   61.17
  -1  -8 -14  241.67   47.97
  -1   8 -14  242.08   67.50
  -1  -8 -14  143.03   47.52
  -1   8 -14  243.27   37.28
   1   8  15  562.51   68.41
   1  -8  15  769.31   67.03
   1   8  15  698.09   86.12
   1  -8  15  712.94   79.81
  -1  -8 -15  702.01   92.87
  -1   8 -15  816.81  129.99
  -1  -8 -15  733.55   91.30
  -1   8 -15  750.17   72.91
   1   8  16  144.73   36.96
   1  -8  16  139.76   49.93
   1   8  16  173.24   70.10
   1  -8  16  188.93   38.47
  -1  -8 -16  190.92   47.51
  -1   8 -16  139.73   65.08
  -1  -8 -16  200.37   47.74
  -1   8 -16  194.51   38.09
   1   8  17  282.75   45.38
   1  -8  17  256.00   39.98
   1   8  17  254.72   54.62
   1  -8  17  285.18   46.86
  -1  -8 -17  226.27   56.98
  -1   8 -17  328.47   77.98
  -1  -8 -17  277.63   56.57
  -1   8 -17  261.05   47.40
   1   8  18  261.20   70.25
   1  -8  18  202.59   36.18
   1   8  18  105.24   50.56
   1  -8  18  196.86   63.46
  -1  -8 -18  235.38   53.31
  -1   8 -18  167.01   77.38
  -1  -8 -18  227.52   81.45
  -1   8 -18  192.18   42.66
   1   8  19   19.86   32.16
   1  -8  19  -10.61   26.89
   1   8  19  -13.35   37.04
   1  -8  19   17.03   30.45
  -1  -8 -19   84.69   38.96
  -1   8 -19   -5.48   53.20
  -1  -8 -19   -4.55   39.59
  -1   8 -19    3.54   31.46
   1   8  20  268.85   88.95
   1  -8  20  332.61   48.63
   1   8  20  285.72   65.66
   1  -8  20  237.62   52.85
  -1  -8 -20  302.98   66.61
  -1   8 -20  311.61   91.76
  -1  -8 -20  452.28  104.92
  -1   8 -20  373.07   64.63
   1   8  21   23.10   35.73
   1  -8  21   22.06   31.41
   1   8  21   23.33   64.92
   1  -8  21    0.31   32.73
  -1  -8 -21    4.02   42.13
  -1   8 -21   51.91   57.00
  -1  -8 -21   14.02   44.40
  -1   8 -21   -0.39   39.60
   1   8  22   61.47   56.39
   1  -8  22   14.48   33.78
   1   8  22  -15.17   64.52
   1  -8  22   67.02   33.95
  -1  -8 -22   24.04   44.73
  -1   8 -22   65.15   62.18
  -1  -8 -22    9.99   47.85
  -1   8 -22   67.87   63.61
   1   8  23  113.87   49.62
   1  -8  23  137.48   44.08
   1   8  23  141.71   52.71
   1  -8  23  206.39   66.38
  -1  -8 -23  109.34   57.00
  -1   8 -23 -100.76  121.08
  -1  -8 -23  184.55   99.38
  -1   8 -23  184.69   52.78
   1   8  24   66.57   77.12
   1  -8  24   68.58   64.12
   1   8  24   57.64   49.45
   1  -8  24  125.20   61.17
  -1  -8 -24   61.75   52.75
  -1   8 -24  -19.59  109.25
  -1  -8 -24   73.04   58.72
  -1   8 -24   92.36   47.84
   1   8  25   22.01   49.49
   1  -8  25   37.27   37.47
   1   8  25   43.39   46.60
   1  -8  25   28.07   57.73
  -1  -8 -25    1.54   46.07
  -1   8 -25  -24.69   65.27
  -1  -8 -25   35.47   55.32
  -1   8 -25   17.75   45.00
   1   8  26   37.67   87.45
   1  -8  26   83.82   58.60
   1   8  26   76.17   50.58
   1  -8  26   27.17   39.34
  -1  -8 -26   68.49   83.06
  -1   8 -26   39.98   71.48
  -1  -8 -26   30.40   64.26
  -1   8 -26   24.09   46.96
   1   8  27  -49.95   58.54
   1  -8  27   26.78   37.48
   1   8  27   16.18   49.60
   1  -8  27   -9.45   37.04
  -1   8 -27   49.42   73.02
  -1  -8 -27  -73.05  126.64
  -1  -8 -27  -39.22   61.98
   1   8  28   53.44   93.36
   1  -8  28   31.41   68.19
   1   8  28   18.58   53.99
   1  -8  28   74.08   42.11
  -1   8 -28   68.91   80.58
  -1  -8 -28   -7.54   77.83
  -1  -8 -28   48.50  109.94
  -1   8 -28   24.09   50.56
   1   8  29  108.24   77.09
   1  -8  29  214.92   64.66
   1   8  29  323.09   81.35
   1  -8  29  179.38   76.92
  -1  -8 -29  290.07  115.44
  -1   8 -29  166.73  160.83
  -1  -8 -29  392.34  105.18
  -1   8 -29  373.00   85.23
   1   8  30   14.11   73.55
   1  -8  30   28.11   73.28
   1   8  30  -29.04   55.66
   1  -8  30  -11.06   50.47
  -1   8 -30   32.78   51.54
  -1   8 -30    1.14   46.25
  -1  -8 -30  -46.85   77.64
  -1  -8 -30  -12.87   71.48
   1   8  31   17.45   51.92
   1  -8  31  -37.51   82.34
   1   8  31   64.52   61.38
   1  -8  31   20.18   55.31
  -1   8 -31   16.54   42.65
  -1   8 -31   48.84   47.88
  -1  -8 -31  163.07  128.00
  -1  -8 -31   92.77  134.27
   1   8  32   70.94   67.29
   1  -8  32   30.18   52.64
  -1  -8 -32    8.63   87.31
  -1  -8 -32   87.10   89.88
   1  -9 -31   98.66   94.18
  -1   9  31   55.31   73.34
   1   9 -30  -37.57   47.43
   1  -9 -30    9.15   41.03
   1  -9 -30   94.32   80.52
   1   9 -30   22.08   40.26
  -1   9  30    9.70   54.79
  -1   9  30   30.92   63.83
   1   9 -29   36.11   32.10
   1  -9 -29    2.02   75.39
   1  -9 -29  144.71  128.99
  -1   9  29   89.24   59.94
  -1  -9  29    2.05   34.98
  -1   9  29   39.56   61.06
   1   9 -28   64.11   34.60
   1  -9 -28   15.43   62.85
   1  -9 -28  152.27   80.99
   1   9 -28   87.26   41.41
  -1   9  28    7.71   50.20
  -1  -9  28   31.86   36.58
  -1   9  28  -29.68   59.81
   1   9 -27   21.51   34.16
   1  -9 -27  118.06   61.27
   1  -9 -27   50.63   76.46
   1   9 -27   74.12   38.73
  -1   9  27   89.97   90.12
  -1  -9  27   39.79   63.85
  -1   9  27   46.04   57.90
  -1  -9  27  -40.73   48.08
   1   9 -26   42.00   61.97
   1  -9 -26  104.27   68.20
   1  -9 -26  -72.00  117.19
  -1   9  26   38.08   54.79
  -1  -9  26   44.72   41.15
  -1   9  26  102.50   56.06
  -1  -9  26   30.22   47.63
   1   9 -25   96.10   70.29
   1  -9 -25   73.60   61.91
   1  -9 -25   54.48   75.81
   1   9 -25  118.90   54.19
  -1   9  25   12.98   76.65
  -1  -9  25   18.89   60.54
  -1   9  25   64.69   54.95
  -1  -9  25   79.34   47.90
   1   9 -24   84.04   40.33
   1  -9 -24   33.89   59.53
   1  -9 -24  163.44   63.85
   1   9 -24   65.20   53.73
  -1   9  24   81.13   47.92
  -1  -9  24  113.63   40.49
  -1   9  24   35.79   81.71
  -1  -9  24   54.99   45.25
   1   9 -23  -18.56   34.15
   1  -9 -23   34.35   80.08
   1  -9 -23   12.84   80.74
   1   9 -23   93.73   70.70
  -1   9  23   37.85   42.72
  -1  -9  23   61.68   33.85
  -1   9  23   44.27   73.12
  -1  -9  23  -34.07   38.22
   1   9 -22  139.50   43.50
   1  -9 -22  118.10  149.21
   1  -9 -22  323.94   67.30
   1   9 -22  190.86   58.81
  -1   9  22  129.52   54.48
  -1  -9  22  229.84   44.91
  -1   9  22  212.44   61.47
  -1  -9  22  125.13   50.15
   1  -9 -21  525.79  124.25
   1  -9 -21  524.60   89.58
   1   9 -21  221.89   74.06
  -1  -9  21  344.75   57.85
  -1   9  21  340.28   78.03
  -1  -9  21  411.84   66.97
   1   9 -20  375.52   63.54
   1  -9 -20  587.02  134.46
   1  -9 -20  518.84   96.52
   1   9 -20  460.28   78.81
  -1   9  20  375.25   68.74
  -1  -9  20  619.57   66.74
  -1   9  20  592.13   88.32
  -1  -9  20  432.73   77.10
   1   9 -19  186.06   47.88
   1  -9 -19  371.09  105.00
   1  -9 -19  247.47   69.68
   1   9 -19  425.26   57.79
  -1   9  19  206.29   51.96
  -1  -9  19  314.20   47.18
  -1   9  19  319.89   67.30
  -1  -9  19  273.97   83.82
   1   9 -18   -4.77   29.41
   1  -9 -18   42.11   64.72
   1  -9 -18   27.57   45.10
   1   9 -18   38.08   35.83
  -1   9  18   27.20   31.08
  -1  -9  18   50.57   29.48
  -1   9  18  -14.22   41.90
  -1  -9  18   78.54   33.81
   1   9 -17  135.17   34.85
   1  -9 -17  157.51   76.00
   1  -9 -17  117.64   50.59
   1   9 -17  177.38   43.50
  -1   9  17  145.45   56.95
  -1  -9  17  103.73   32.42
  -1   9  17  206.23   50.24
  -1  -9  17  163.52   39.72
   1   9 -16   85.42   33.05
   1  -9 -16  134.36   74.97
   1  -9 -16  134.97   49.92
   1   9 -16  147.09   60.86
  -1   9  16  198.73   36.46
  -1  -9  16  134.92   30.61
  -1   9  16  272.58   71.80
  -1  -9  16   96.83   38.07
   1   9 -15  -33.64   25.47
   1  -9 -15  -25.05   54.70
   1  -9 -15   21.10   35.67
   1   9 -15   -2.21   28.67
  -1   9  15   28.15   38.49
  -1  -9  15    9.51   22.79
  -1   9  15  -13.35   33.05
  -1  -9  15   -6.87   28.62
   1   9 -14   51.28   24.97
   1  -9 -14  -40.23   52.72
   1  -9 -14   56.20   36.34
   1   9 -14   13.11   46.85
  -1   9  14   16.61   24.06
  -1  -9  14   24.91   22.82
  -1   9  14    6.90   32.68
  -1  -9  14   -0.19   27.38
   1   9 -13   41.31   26.38
   1  -9 -13   37.02   55.73
   1  -9 -13   51.87   52.68
   1   9 -13   78.21   31.97
  -1   9  13   32.82   25.30
  -1  -9  13   41.89   22.22
  -1   9  13   76.97   34.66
  -1  -9  13   67.41   27.44
   1   9 -12  170.50   32.18
   1  -9 -12  125.25   96.54
   1  -9 -12   88.76   36.58
   1   9 -12   98.10   57.74
  -1   9  12  158.54   28.43
  -1  -9  12   93.41   24.80
  -1   9  12  123.59   36.15
  -1  -9  12  140.55   31.89
   1   9 -11   33.31   27.37
   1  -9 -11  125.19   85.36
   1  -9 -11   67.50   50.16
   1   9 -11   83.56   33.04
  -1  -9  11   93.66   33.98
  -1   9  11   78.85   32.67
  -1  -9  11  123.61   43.83
   1   9 -10  170.52   31.56
   1  -9 -10  116.41   65.34
   1  -9 -10  162.54   34.63
   1   9 -10   90.78   51.35
  -1   9  10  114.99   27.23
  -1  -9  10  153.90   24.48
  -1   9  10  127.28   37.46
  -1  -9  10  181.25   33.40
   1   9  -9   66.54   25.05
   1  -9  -9   13.49   35.47
   1  -9  -9   54.08   44.91
   1   9  -9   43.36   26.46
  -1   9   9   83.50   22.64
  -1  -9   9   62.72   31.69
  -1   9   9   49.92   28.76
  -1  -9   9   51.48   27.90
   1   9  -8  206.75   29.48
   1  -9  -8  145.55   41.39
   1  -9  -8  185.21   33.46
   1   9  -8  136.95   32.55
  -1   9   8  170.13   26.75
  -1  -9   8  161.26   24.21
  -1   9   8  130.40   34.50
  -1  -9   8   71.58   32.46
   1   9  -7  842.86   88.64
   1  -9  -7  675.21   84.01
   1  -9  -7  779.21  102.82
   1   9  -7  667.82   63.51
  -1   9   7  620.43   52.69
  -1  -9   7  629.24   49.27
  -1   9   7  512.95   64.26
  -1  -9   7  599.45   65.48
   1   9  -6  460.44   39.94
   1  -9  -6  478.09   62.22
   1  -9  -6  404.53   50.31
  -1   9   6  359.09   39.55
  -1  -9   6  448.99   65.94
  -1   9   6  399.67   49.43
   1   9  -5  174.02   27.10
   1  -9  -5  155.87   43.63
   1  -9  -5  207.99   33.20
  -1   9   5  114.35   41.49
  -1  -9   5  214.81   29.31
  -1   9   5  177.00   34.13
   1   9  -4   31.36   19.94
   1  -9  -4   39.33   32.96
   1  -9  -4   67.67   25.10
   1   9  -4   29.39   22.56
  -1   9   4   -1.70   19.20
  -1  -9   4   17.00   21.03
   1   9  -3  176.40   25.83
   1  -9  -3  118.17   27.04
  -1   9   3  161.36   25.95
  -1  -9   3  195.61   62.46
   1   9  -2 1243.81  131.50
   1  -9  -2 1229.01   93.70
  -1   9   2 1322.21   93.09
  -1  -9   2 1171.64  131.99
   1   9  -1   57.05   19.85
   1  -9  -1   28.60   20.54
  -1   9   1    3.19   21.14
  -1  -9   1    0.02   29.71
   1   9   0    0.82   19.17
   1  -9   0   21.46   31.07
  -1   9   0   32.76   20.27
  -1  -9   0   39.39   46.91
   1   9   1  732.52   58.31
   1  -9   1  761.93   53.71
  -1   9  -1  746.53   63.61
  -1  -9  -1  810.30  120.11
   1   9   2  959.00   90.67
   1  -9   2  754.63   57.79
  -1   9  -2  695.88   96.46
  -1  -9  -2  649.13  125.52
  -1   9  -2  874.06   69.06
   1   9   3  569.82   46.70
   1  -9   3  529.18   43.43
  -1   9  -3  611.58   71.35
  -1  -9  -3  562.64  102.14
   1   9   4  774.35   59.10
   1  -9   4  732.19   79.28
  -1   9  -4  750.06   88.11
  -1  -9  -4  614.73  123.04
   1   9   5 1626.96  127.26
   1  -9   5 1627.76  115.84
  -1   9  -5 1588.92  171.70
  -1  -9  -5 1311.81  219.94
  -1   9  -5 1708.54  134.77
   1   9   6 1046.47   89.54
   1  -9   6 1235.09   81.40
  -1   9  -6 1111.49  130.84
  -1  -9  -6 1113.17  167.71
  -1  -9  -6 1120.72  101.84
   1   9   7  100.78   25.50
   1  -9   7  112.54   37.39
   1   9   7   83.03   29.84
  -1   9  -7  181.59   58.87
  -1  -9  -7  138.27   54.54
  -1  -9  -7  101.04   31.09
   1   9   8   13.84   22.79
   1  -9   8   85.33   21.36
   1   9   8   43.39   27.40
   1  -9   8   -5.28   40.22
  -1  -9  -8   11.07   47.42
  -1   9  -8   83.24   72.46
  -1  -9  -8   58.37   28.58
  -1   9  -8   34.71   25.12
   1   9   9 1132.37  101.75
   1  -9   9 1043.76   86.98
   1   9   9 1236.13  161.62
   1  -9   9 1238.74  113.49
  -1  -9  -9 1063.30  175.64
  -1   9  -9 1369.57  181.68
  -1  -9  -9 1435.59  120.75
  -1   9  -9 1074.33   99.46
   1   9  10  477.96   49.11
   1  -9  10  468.03   43.91
   1   9  10  485.62   54.87
   1  -9  10  303.22   51.39
  -1   9 -10  458.99   91.26
  -1  -9 -10  539.63   92.21
  -1  -9 -10  378.79   56.66
  -1   9 -10  467.18   48.31
   1   9  11  110.19   30.99
   1  -9  11  143.12   28.74
   1   9  11  147.51   35.39
   1  -9  11  129.64   33.56
  -1  -9 -11  137.11   94.18
  -1   9 -11  153.69   60.17
  -1  -9 -11  136.51   34.45
  -1   9 -11  111.22   51.99
   1   9  12  164.73   35.43
   1  -9  12  159.94   30.47
   1   9  12  154.67   38.41
   1  -9  12  155.26   36.08
  -1  -9 -12  124.49   72.36
  -1   9 -12  127.14   63.83
  -1  -9 -12  176.02   38.58
   1   9  13  405.06   52.96
   1  -9  13  439.04   46.91
   1   9  13  429.01   59.56
   1  -9  13  414.66   56.24
  -1  -9 -13  337.54  107.81
  -1   9 -13  472.65   97.44
  -1  -9 -13  355.85   60.12
  -1   9 -13  471.05   56.83
   1   9  14  136.00   61.33
   1  -9  14  236.36   35.33
   1   9  14  210.28   45.45
   1  -9  14  234.94   41.44
  -1  -9 -14  202.83   54.98
  -1   9 -14  248.66   72.33
  -1  -9 -14  176.76   46.84
  -1   9 -14  297.16   44.31
   1   9  15  -25.35   25.75
   1  -9  15   13.07   25.81
   1   9  15   50.68   50.31
   1  -9  15    8.19   28.53
  -1  -9 -15  -38.48   37.30
  -1   9 -15  -84.41   49.67
  -1  -9 -15    9.67   35.95
  -1   9 -15   51.18   28.03
   1   9  16  464.85   66.76
   1  -9  16  652.42   65.06
   1   9  16  613.23   82.91
   1  -9  16  594.01   72.80
  -1  -9 -16  552.93   93.17
  -1   9 -16  520.92  123.36
  -1  -9 -16  540.47   89.85
  -1   9 -16  580.29   71.07
   1   9  17   92.51   36.06
   1  -9  17   63.83   50.76
   1   9  17  108.09   42.11
   1  -9  17  182.69   56.56
  -1  -9 -17   26.86   46.69
  -1   9 -17  117.82   62.24
  -1  -9 -17   89.07   46.45
  -1   9 -17   75.89   36.94
   1   9  18  386.40   65.05
   1  -9  18  472.24   59.05
   1   9  18  376.12   75.35
   1  -9  18  573.78   69.80
  -1  -9 -18  328.54   81.99
  -1   9 -18  427.29  115.69
  -1  -9 -18  448.17   76.99
  -1   9 -18  430.27   66.41
   1   9  19  651.60  136.49
   1  -9  19  616.76   76.77
   1   9  19  544.72  101.43
   1  -9  19  572.11   88.58
  -1  -9 -19  509.71  107.50
  -1   9 -19  721.60  149.55
  -1  -9 -19  751.17  162.78
  -1   9 -19  755.94   88.07
   1   9  20   78.17   39.04
   1  -9  20   50.68   34.99
   1   9  20   21.28   63.62
   1  -9  20   23.83   38.67
  -1  -9 -20  119.35   74.08
  -1   9 -20  -87.94   66.83
  -1  -9 -20   39.58   47.30
  -1   9 -20   47.74   39.00
   1   9  21  427.63  117.16
   1  -9  21  492.82   69.74
   1   9  21  396.31   85.49
   1  -9  21  394.98   73.60
  -1  -9 -21  451.71  140.95
  -1   9 -21  471.08  119.90
  -1  -9 -21  504.32   96.11
  -1   9 -21  598.53  135.75
   1   9  22   45.12   42.70
   1  -9  22   67.22   40.58
   1   9  22   22.14   50.85
   1  -9  22   74.34   41.96
  -1  -9 -22   58.90  122.27
  -1   9 -22  120.17   67.99
  -1  -9 -22  105.07   54.74
  -1   9 -22  119.25   48.37
   1   9  23  127.64   51.94
   1  -9  23  188.25   50.83
   1   9  23  127.77   62.98
   1  -9  23   91.90   72.39
  -1   9 -23  151.62   80.44
  -1  -9 -23  286.98  141.12
  -1  -9 -23  136.16   65.47
  -1   9 -23  212.94   93.14
   1   9  24   45.25   48.99
   1  -9  24   74.99   42.20
   1   9  24  -20.87   51.01
   1  -9  24   38.77   39.30
  -1   9 -24  -12.96   69.38
  -1  -9 -24   39.72   74.92
  -1  -9 -24  -60.71  103.87
  -1   9 -24   16.12   46.44
   1   9  25   77.94   55.29
   1  -9  25   68.45   46.08
   1   9  25   47.90   56.42
   1  -9  25  -33.22   41.75
  -1   9 -25  182.32   77.32
  -1  -9 -25   58.39   77.60
  -1  -9 -25  201.82   72.80
  -1   9 -25   37.41   49.81
   1   9  26   39.58   59.15
   1  -9  26   57.78   40.47
   1   9  26  -28.77   54.97
   1  -9  26   63.67   41.84
  -1   9 -26  -87.62  121.10
  -1  -9 -26  -14.60   76.44
  -1  -9 -26   22.53   66.45
  -1   9 -26   33.54   49.18
   1   9  27   31.50   64.66
   1  -9  27   73.67   43.41
   1   9  27   96.71   59.38
   1  -9  27   22.50   44.34
  -1   9 -27  -30.85   98.52
  -1  -9 -27  -49.25   83.98
  -1  -9 -27  130.26  111.27
  -1   9 -27   36.20   58.03
   1   9  28  181.73  124.76
   1  -9  28  217.26   73.36
   1   9  28  530.58  103.79
   1  -9  28  485.30   81.19
  -1   9 -28  362.14  109.19
  -1  -9 -28  252.82  147.44
  -1  -9 -28  416.49  126.96
  -1   9 -28  500.24  160.41
   1   9  29   48.11   70.92
   1  -9  29   54.85   48.51
   1   9  29  130.34   70.05
   1  -9  29   97.69   64.07
  -1   9 -29   78.18   64.11
  -1  -9 -29  192.91  160.17
  -1  -9 -29  213.65   86.51
  -1   9 -29  118.13   68.57
   1   9  30  121.49   78.74
   1  -9  30  128.94   57.24
   1   9  30  120.91   84.44
   1  -9  30  242.79   76.38
  -1   9 -30   86.01   72.75
  -1  -9 -30  212.62  123.55
  -1  -9 -30  484.87  108.64
  -1   9 -30  208.28   83.64
   1   9  31  108.15   92.78
   1   9  31   -5.37   69.11
   1  -9  31   22.01   54.19
  -1   9 -31   23.05   51.06
  -1   9 -31  107.49   83.01
  -1  -9 -31    6.61   95.91
  -1  -9 -31   22.88   87.62
   1 -10 -30   14.64   46.77
   1 -10 -30  343.34  144.95
  -1  10  30    5.61   63.21
  -1  10  30  111.01   74.65
   1  10 -29   47.72   58.43
   1 -10 -29   33.01   46.77
   1 -10 -29   53.66   88.31
   1  10 -29   44.60   45.18
  -1  10  29   -1.09   57.76
  -1 -10  29   59.54   40.59
  -1  10  29   65.16   74.03
  -1 -10  29   75.89   56.98
   1  10 -28   60.79   40.21
   1 -10 -28   54.28   49.07
   1 -10 -28  102.57   88.70
   1  10 -28  115.14   45.60
  -1  10  28  -15.30   98.06
  -1 -10  28   38.03   66.47
  -1  10  28   93.88   71.55
  -1 -10  28  108.07   60.46
   1  10 -27    6.18   46.27
   1 -10 -27   92.28  116.90
   1 -10 -27   99.81  137.72
   1  10 -27  143.02   69.11
  -1  10  27  100.08   61.19
  -1 -10  27   82.53   45.21
  -1  10  27  126.44   67.44
  -1 -10  27   92.11   86.58
   1  10 -26   -7.26   39.57
   1 -10 -26  -21.58   61.37
   1 -10 -26   34.59   70.84
   1  10 -26   41.01   36.98
  -1  10  26   14.40   78.97
  -1 -10  26  -15.75   60.82
  -1  10  26  -25.92   56.77
  -1 -10  26    3.33   72.75
   1  10 -25   32.25   38.82
   1 -10 -25  -21.84   57.81
   1 -10 -25   64.06   60.96
   1  10 -25  -16.72   35.77
  -1  10  25   19.88   49.56
  -1 -10  25    9.54   39.31
  -1  10  25   25.10   55.72
  -1 -10  25   72.35   77.42
   1  10 -24  -22.43   52.60
   1 -10 -24  -48.69   54.78
   1 -10 -24   98.57   88.55
   1  10 -24   83.53   80.43
  -1  10  24   37.22   74.10
  -1 -10  24   25.27   37.09
  -1  10  24    0.42   53.99
  -1 -10  24  -13.93   45.84
   1  10 -23    6.58   52.92
   1 -10 -23  -34.17   53.26
   1 -10 -23  -13.23   54.95
   1  10 -23   12.67   49.50
  -1  10  23   20.98   45.13
  -1 -10  23  -53.27   38.32
  -1  10  23   73.83   52.07
  -1 -10  23  -34.86   45.64
   1  10 -22   65.56   62.47
   1 -10 -22    5.36   67.98
   1 -10 -22  155.86   62.43
   1  10 -22   75.69   55.98
  -1  10  22  113.87   76.70
  -1 -10  22  141.14   43.49
  -1  10  22   85.87   57.49
  -1 -10  22  120.21   50.87
   1  10 -21   57.63   36.37
   1 -10 -21   43.36   61.98
   1 -10 -21  124.31   57.34
   1  10 -21   37.83   44.45
  -1  10  21   33.62   41.44
  -1 -10  21   92.22   41.57
  -1  10  21   -5.82   75.50
  -1 -10  21  147.36   45.94
   1  10 -20  103.41   38.40
   1 -10 -20   69.02   62.16
   1 -10 -20   97.06   60.07
   1  10 -20  100.61   45.15
  -1  10  20    5.99   66.19
  -1 -10  20  185.77   40.60
  -1  10  20   83.56   52.65
  -1 -10  20   73.20   48.04
   1  10 -19   43.92   37.70
   1 -10 -19  121.39   56.18
   1 -10 -19  -32.86   53.82
   1  10 -19   50.38   62.08
  -1  10  19   58.89   37.66
  -1 -10  19  120.18   36.25
  -1  10  19   49.43   47.24
  -1 -10  19   58.74   42.14
   1  10 -18  142.02   42.62
   1 -10 -18  117.64   61.98
   1 -10 -18   23.42   56.74
   1  10 -18  122.66   47.64
  -1  10  18  145.17   41.33
  -1 -10  18  134.47   37.00
  -1  10  18  162.33   51.48
  -1 -10  18  174.08   66.38
   1  10 -17   53.61   33.07
   1 -10 -17   23.85   48.86
   1 -10 -17   48.16   44.32
   1  10 -17   -5.97   57.84
  -1  10  17   44.99   32.15
  -1 -10  17   20.27   28.86
  -1  10  17   71.70   41.18
  -1 -10  17    2.93   33.95
   1  10 -16   40.53   36.25
   1 -10 -16   96.00   53.39
   1 -10 -16   72.41   72.88
   1  10 -16   94.73   38.41
  -1  10  16   73.29   34.26
  -1 -10  16   17.89   47.42
  -1  10  16   82.58   43.11
  -1 -10  16   95.87   35.81
   1  10 -15  211.66   39.74
   1 -10 -15  119.64   59.27
   1 -10 -15  150.10   50.07
   1  10 -15  170.14   43.53
  -1  10  15  127.35   36.96
  -1 -10  15  192.52   36.17
  -1  10  15  189.28   48.38
  -1 -10  15  166.22   41.91
   1  10 -14  257.00   43.80
   1 -10 -14  136.10   64.00
   1 -10 -14  183.47   59.71
   1  10 -14  315.28   52.42
  -1  10  14  224.53   41.88
  -1 -10  14  316.73   40.69
  -1  10  14  226.16   52.96
  -1 -10  14  228.65   71.11
   1  10 -13  -18.29   28.44
   1 -10 -13   58.25   42.93
   1 -10 -13   39.08   35.92
   1  10 -13   11.79   31.25
  -1  10  13  -28.13   40.13
  -1 -10  13   14.79   23.77
  -1  10  13  -19.23   32.92
  -1 -10  13   35.67   28.90
   1  10 -12   40.53   26.61
   1 -10 -12  -89.33   40.82
   1 -10 -12  -10.30   31.73
   1  10 -12   10.71   29.54
  -1  10  12  -14.58   24.01
  -1 -10  12  -13.91   22.67
  -1  10  12   26.95   31.17
  -1 -10  12   26.20   27.50
   1 -10 -11  -15.43   38.68
   1 -10 -11   18.55   32.25
   1  10 -11   13.50   28.67
  -1  10  11   -0.01   24.21
  -1 -10  11  -17.06   33.34
  -1  10  11   11.93   30.85
  -1 -10  11   33.97   27.92
   1 -10 -10 1051.75  137.30
   1 -10 -10  918.33  113.97
   1  10 -10 1108.32   96.44
  -1  10  10  760.93  121.88
  -1 -10  10 1067.81   82.71
  -1  10  10 1168.11  110.83
  -1 -10  10  899.85  108.01
   1  10  -9   14.33   22.51
   1 -10  -9   65.99   37.63
   1 -10  -9   36.85   30.18
   1  10  -9  -14.70   27.38
  -1  10   9   -0.09   21.26
  -1 -10   9  -11.87   20.58
  -1  10   9  -56.07   28.00
  -1 -10   9   20.51   27.86
   1  10  -8  136.47   32.72
   1 -10  -8  198.28   51.81
   1 -10  -8  180.64   40.83
   1  10  -8  223.92   38.80
  -1  10   8  190.37   30.19
  -1 -10   8  174.21   29.91
  -1  10   8  202.64   41.65
  -1 -10   8  177.84   38.94
   1  10  -7   28.80   22.68
   1 -10  -7   13.65   36.69
   1 -10  -7   10.87   29.36
   1  10  -7  -30.07   26.84
  -1  10   7   -4.97   34.44
  -1 -10   7  -39.98   20.40
  -1 -10   7  -29.18   25.45
   1  10  -6   88.29   29.59
   1 -10  -6  204.05   39.10
  -1  10   6  195.73   29.82
  -1 -10   6  198.06   27.64
  -1  10   6  137.76   56.33
  -1 -10   6   75.82   34.47
   1  10  -5   26.05   24.60
   1 -10  -5   67.80   25.65
  -1  10   5   33.13   24.58
  -1 -10   5  100.93   26.77
   1  10  -4  317.63   38.03
   1 -10  -4  268.37   39.24
  -1  10   4  311.87   58.71
  -1 -10   4  346.35   40.16
   1  10  -3   30.85   37.25
   1 -10  -3   27.42   24.67
  -1  10   3   25.28   22.38
  -1 -10   3   43.14   24.96
   1  10  -2 1570.48  145.95
   1 -10  -2 1724.78  143.83
  -1  10   2 1684.52  141.57
  -1 -10   2 1818.35  288.00
   1  10  -1   22.87   24.14
   1 -10  -1   71.55   39.72
  -1  10   1   24.40   22.23
  -1 -10   1   83.10   36.54
   1  10   0  838.59   73.58
   1 -10   0  802.83   62.74
  -1 -10   0  744.30  102.25
   1  10   1  126.71   30.56
  -1  10  -1  211.27   32.13
  -1 -10  -1   78.11   46.21
   1  10   2   28.06   22.68
   1 -10   2    0.24   20.90
  -1  10  -2   48.64   25.77
   1  10   3   26.63   22.27
   1 -10   3   -7.71   21.18
  -1  10  -3   92.60   26.25
  -1 -10  -3    4.35   50.70
   1  10   4 1383.59  115.77
   1 -10   4 1333.07  107.66
  -1  10  -4 1442.75  128.55
  -1 -10  -4 1511.91  245.26
   1  10   5   49.68   26.57
   1 -10   5  101.31   24.84
  -1 -10  -5  124.84   58.61
  -1  10  -5  102.42   28.70
   1  10   6  181.62   32.93
   1 -10   6  221.44   30.37
   1  10   6  172.11   40.03
  -1  10  -6  187.17   46.65
  -1 -10  -6  186.16   71.65
   1  10   7  117.60   31.38
   1 -10   7  170.34   44.66
   1  10   7  130.78   37.50
  -1  10  -7  180.97   42.33
  -1 -10  -7  122.13   68.60
  -1 -10  -7  197.65   38.93
   1  10   8  350.10   47.97
   1 -10   8  465.39   44.99
   1  10   8  362.21   85.93
   1 -10   8  372.44   48.77
  -1  10  -8  421.14   65.89
  -1 -10  -8  288.48  147.58
  -1 -10  -8  386.46   58.27
  -1  10  -8  451.27   51.07
   1  10   9   -9.57   24.08
   1 -10   9   24.46   22.50
   1  10   9  -18.67   28.88
   1 -10   9  -28.27   24.46
  -1 -10  -9   60.55   52.56
  -1 -10  -9  -49.68   28.90
  -1  10  -9   16.76   26.09
   1  10  10   49.02   25.88
   1 -10  10   31.86   39.78
   1 -10  10   66.66   42.00
  -1  10 -10  -25.65   35.66
  -1 -10 -10    5.75   54.77
  -1 -10 -10   20.34   31.30
  -1  10 -10   47.78   28.05
   1  10  11   25.07   24.34
   1 -10  11    4.41   24.92
   1  10  11   97.54   46.99
   1 -10  11   -6.54   26.65
  -1  10 -11  -15.89   36.48
  -1 -10 -11 -117.39   53.40
  -1 -10 -11    7.01   31.41
  -1  10 -11    9.31   25.33
   1  10  12  133.67   32.25
   1 -10  12   97.00   30.26
   1  10  12  137.76   37.74
   1 -10  12  106.81   35.92
  -1  10 -12   -2.08   69.18
  -1 -10 -12   44.85   64.20
  -1 -10 -12   63.44   38.51
  -1  10 -12   60.41   35.72
   1  10  13   58.71   30.58
   1 -10  13   24.09   29.08
   1  10  13   47.84   35.21
   1 -10  13   37.22   53.53
  -1  10 -13  170.59   70.53
  -1 -10 -13  139.42   62.32
  -1 -10 -13   97.38   58.44
  -1  10 -13   71.92   34.69
   1  10  14   99.50   38.02
   1 -10  14  134.86   35.17
   1  10  14  325.80   70.42
   1 -10  14  161.10   42.80
  -1 -10 -14  204.94   72.51
  -1  10 -14   37.76  114.34
  -1 -10 -14  156.58   47.18
  -1  10 -14  194.31   43.85
   1  10  15   20.62   35.22
   1 -10  15   91.59   31.70
   1  10  15   96.32   40.61
   1 -10  15  115.29   40.17
  -1  10 -15  -23.24  106.52
  -1 -10 -15  202.22   69.13
  -1 -10 -15  147.48   66.44
  -1  10 -15   99.40   39.11
   1  10  16   79.99   35.44
   1 -10  16   77.69   32.92
   1  10  16   63.38   41.36
   1 -10  16  109.16   40.25
  -1 -10 -16   93.85   70.16
  -1  10 -16  275.65  109.29
  -1 -10 -16   29.02   46.05
  -1  10 -16   56.10   36.40
   1  10  17   99.33   66.29
   1 -10  17   77.07   38.31
   1  10  17   90.72   47.44
   1 -10  17  150.04   43.99
  -1 -10 -17  121.44   80.73
  -1  10 -17  195.67  120.53
  -1 -10 -17  170.54   53.06
  -1  10 -17  217.12   43.83
   1  10  18   93.02   46.23
   1 -10  18  149.04   62.33
   1  10  18  178.40   45.54
   1 -10  18   80.21   44.04
  -1 -10 -18  251.38   85.23
  -1  10 -18  264.77  137.55
  -1 -10 -18  112.86   54.84
  -1  10 -18  210.18   47.99
   1  10  19   23.35   38.94
   1 -10  19   30.95   34.11
   1  10  19   38.68   65.94
   1 -10  19   48.91   38.34
  -1  10 -19  342.96  116.99
  -1 -10 -19  106.02   70.69
  -1 -10 -19  -52.73   47.13
  -1  10 -19   87.78   39.29
   1  10  20    4.51   41.01
   1 -10  20  -16.76   55.13
   1  10  20   28.08   41.93
   1 -10  20  -46.17   37.68
  -1  10 -20  -69.69  111.44
  -1 -10 -20  185.26   69.56
  -1 -10 -20   66.93   47.28
  -1  10 -20   15.70   37.34
   1  10  21   99.48   55.70
   1 -10  21  191.55   50.73
   1  10  21  158.79   57.78
   1 -10  21   76.95   50.46
  -1  10 -21  144.08   95.86
  -1 -10 -21  209.70   94.58
  -1 -10 -21  223.26   65.41
  -1  10 -21  240.64   53.63
   1  10  22  210.41  105.54
   1 -10  22  256.99   60.48
   1  10  22  292.13   70.54
   1 -10  22  213.81  100.03
  -1  10 -22  290.63  118.70
  -1 -10 -22  203.45  117.81
  -1 -10 -22  372.44   93.99
  -1  10 -22  365.66  115.53
   1  10  23   34.31   50.91
   1 -10  23   42.40   46.72
   1  10  23  102.59   52.80
   1 -10  23   67.30   45.72
  -1  10 -23   67.71   53.80
  -1 -10 -23   28.54   85.85
  -1 -10 -23   25.57   65.76
  -1  10 -23   10.17   53.99
   1  10  24    5.55   42.86
   1 -10  24   42.68   45.77
   1  10  24   29.92   51.90
   1 -10  24  -24.34   46.47
  -1  10 -24   68.31   57.95
  -1 -10 -24  123.69   86.68
  -1 -10 -24  102.90   67.82
  -1  10 -24   68.89   82.74
   1  10  25  -30.77   46.11
   1 -10  25   15.69   47.60
   1  10  25  -27.37   52.88
   1 -10  25   80.97   46.16
  -1  10 -25   37.17   57.35
  -1 -10 -25  100.63  122.73
  -1 -10 -25   61.32  106.24
  -1  10 -25   10.14   49.15
   1  10  26   95.61   70.01
   1 -10  26  100.85   53.44
   1  10  26   91.94   65.04
   1 -10  26  115.75   56.11
  -1  10 -26   89.29   52.40
  -1 -10 -26  270.96  164.11
  -1 -10 -26   59.95   87.86
  -1  10 -26  154.82   67.04
   1  10  27   68.66   87.26
   1 -10  27  153.00   59.47
   1  10  27  319.39  115.69
   1 -10  27  182.23   63.78
  -1  10 -27   87.71   58.93
  -1 -10 -27  148.42  122.57
  -1 -10 -27  207.94   93.29
  -1  10 -27  268.35  118.24
   1  10  28    5.72   69.41
   1 -10  28   46.52   43.17
   1  10  28   -6.20   94.82
   1 -10  28   20.06   59.37
  -1  10 -28  -18.56   44.64
  -1 -10 -28  -39.80   73.22
  -1 -10 -28  -76.05  124.00
  -1  10 -28   38.87   59.21
   1  10  29   21.81   85.06
   1 -10  29   50.71   48.17
   1  10  29   64.59  109.39
   1 -10  29   42.84   66.07
  -1  10 -29   91.17   81.56
  -1 -10 -29  106.98   83.95
  -1 -10 -29  -56.14   87.66
  -1  10 -29  120.44   69.08
   1  10  30  116.03   80.41
   1 -10  30   65.62   51.10
   1  10  30   32.35  126.15
   1 -10  30  101.93   65.55
  -1  10 -30   46.20   53.77
  -1 -10 -30   27.72  113.41
  -1 -10 -30  166.61   98.15
  -1  10 -30  191.28   74.79
   1  11 -28   18.01   77.33
   1 -11 -28   41.93   51.80
   1 -11 -28  131.16  141.00
   1  11 -28   63.22  106.57
  -1  11  28  110.37   69.03
  -1 -11  28    5.02   46.15
  -1  11  28   -7.62   72.69
  -1 -11  28  130.78   62.15
   1  11 -27  124.62   78.97
   1 -11 -27   13.88   38.30
   1 -11 -27   74.71   88.42
   1  11 -27   27.71   45.40
  -1  11  27  111.10  109.44
  -1 -11  27   46.68   73.62
  -1  11  27   84.79   69.69
  -1 -11  27  143.69   64.81
   1  11 -26   46.90   36.44
   1 -11 -26   95.79   42.81
   1 -11 -26  173.52   91.89
   1  11 -26  122.46   47.70
  -1  11  26   36.32   67.55
  -1 -11  26  144.75   52.57
  -1  11  26  175.10   71.03
  -1 -11  26  196.47   67.21
   1  11 -25   -9.03   29.82
   1 -11 -25  -26.51   68.02
   1 -11 -25   53.49  118.69
   1  11 -25   34.05   64.16
  -1  11  25   26.71   87.08
  -1 -11  25    2.01   67.94
  -1  11  25   78.64   57.90
  -1 -11  25   64.56   52.39
   1  11 -24   69.69   34.76
   1 -11 -24  174.17  116.23
   1 -11 -24  157.60   73.99
   1  11 -24  107.90   45.36
  -1  11  24   50.95   52.09
  -1 -11  24   80.05   47.94
  -1  11  24  196.11   65.44
  -1 -11  24  120.06   95.17
   1  11 -23   72.05   41.05
   1 -11 -23  174.91   67.17
   1 -11 -23   84.77   65.86
   1  11 -23   23.05   40.63
  -1  11  23   21.05   47.73
  -1 -11  23  100.01   72.57
  -1  11  23   23.73   58.02
  -1 -11  23  114.30   83.97
   1  11 -22   10.37   32.94
   1 -11 -22   26.93   62.25
   1 -11 -22  -99.56   87.55
   1  11 -22  -18.93   48.13
  -1  11  22   71.43   37.26
  -1 -11  22  -18.69   40.43
  -1  11  22  -37.57   50.23
  -1 -11  22  -23.14   45.95
   1  11 -21   18.71   34.87
   1 -11 -21   13.12   63.62
   1 -11 -21   67.22   57.77
   1  11 -21   68.26   44.39
  -1  11  21   14.42   47.25
  -1 -11  21   85.08   66.87
  -1  11  21   24.87   52.16
  -1 -11  21   48.89   47.51
   1  11 -20  126.54   46.87
   1 -11 -20  146.53   85.28
   1 -11 -20  271.47   76.75
   1  11 -20  184.81   91.27
  -1  11  20  205.34   60.49
  -1 -11  20  283.54   56.17
  -1  11  20  222.33   68.88
  -1 -11  20  316.97   64.95
   1  11 -19  293.83   55.99
   1 -11 -19  285.41   90.38
   1 -11 -19  244.42   77.25
   1  11 -19  234.50   65.46
  -1  11  19  148.53   61.87
  -1 -11  19  407.51   61.64
  -1  11  19  443.57  111.14
  -1 -11  19  345.24   66.91
   1  11 -18  425.31   64.51
   1 -11 -18  476.17  102.32
   1 -11 -18  416.49   90.57
   1  11 -18  354.57   73.18
  -1  11  18  306.21  108.57
  -1 -11  18  400.54   66.07
  -1  11  18  464.14   81.14
  -1 -11  18  374.62   73.39
   1  11 -17   30.43   30.57
   1 -11 -17   21.13   50.54
   1 -11 -17   11.19   70.66
   1  11 -17    3.52   35.32
  -1  11  17  -68.16   34.57
  -1 -11  17    2.24   29.69
  -1  11  17  -17.46   39.57
  -1 -11  17   40.97   57.98
   1 -11 -16   43.47   51.55
   1 -11 -16   27.17   42.76
   1  11 -16  -13.33   34.46
  -1  11  16  -10.02   33.77
  -1 -11  16   -8.71   29.15
  -1  11  16   30.12   39.15
  -1 -11  16   12.58   36.38
   1  11 -15  549.71   60.81
   1 -11 -15  499.73   98.52
   1 -11 -15  549.15   85.10
   1  11 -15  474.49   72.75
  -1  11  15  267.92   64.84
  -1 -11  15  453.15   58.39
  -1  11  15  373.25   76.13
  -1 -11  15  414.05   70.34
   1 -11 -14   86.88   55.07
   1 -11 -14   17.78   40.12
   1  11 -14   72.21   40.56
  -1  11  14   58.36   33.81
  -1  11  14  123.81   65.80
  -1 -11  14  113.15   39.03
   1  11 -13   57.09   29.16
   1 -11 -13  140.36   47.27
   1 -11 -13  -12.08   36.53
   1  11 -13   16.52   56.35
  -1 -11  13   13.86   27.66
  -1  11  13  -22.92   37.89
   1  11 -12   21.82   27.14
   1 -11 -12    1.62   44.92
   1 -11 -12   26.08   54.77
   1  11 -12  -10.52   34.89
  -1  11  12   36.04   28.33
  -1 -11  12   41.91   27.32
  -1  11  12   23.03   36.04
  -1 -11  12   77.69   33.11
   1  11 -11   38.50   27.02
   1 -11 -11    3.45   41.78
   1 -11 -11   -9.76   34.31
   1  11 -11   53.53   52.66
  -1  11  11   28.57   27.05
  -1  11  11   74.42   36.01
  -1 -11  11   -5.16   32.57
   1  11 -10   99.74   31.75
   1 -11 -10  123.16   48.29
   1 -11 -10   73.64   40.51
   1  11 -10   88.66   35.32
  -1 -11  10  100.16   29.33
  -1  11  10  102.30   41.57
  -1 -11  10  160.16   37.46
   1  11  -9   82.21   30.21
   1 -11  -9   99.08   40.47
   1  11  -9  107.15   33.60
  -1 -11   9   68.04   28.02
  -1  11   9  143.44   38.61
  -1 -11   9   96.45   36.67
   1  11  -8  119.79   29.38
   1 -11  -8  195.22   39.36
   1  11  -8   76.71   35.29
  -1  11   8   89.58   30.76
  -1  11   8  182.45   41.77
  -1 -11   8   94.36   37.21
   1  11  -7   37.36   27.17
   1 -11  -7   36.13   31.56
   1 -11  -7   89.79   39.27
   1  11  -7  130.96   33.21
  -1  11   7   66.56   29.40
  -1 -11   7   83.31   27.08
  -1 -11   7  131.55   34.30
  -1  11   7   91.94   35.39
   1  11  -6  374.38   49.45
   1 -11  -6  467.71   56.43
   1 -11  -6  557.23   69.66
  -1  11   6  469.58   55.70
  -1 -11   6  440.92   46.47
  -1  11   6  544.58   64.43
   1 -11  -5  554.06   63.63
  -1  11   5  634.21   65.57
  -1 -11   5  614.55   54.19
  -1  11   5  632.75  113.89
   1  11  -4  110.18   32.60
   1 -11  -4  159.31   34.30
  -1  11   4  189.20   33.72
  -1 -11   4  135.93   33.59
   1  11  -3  321.12   44.77
   1 -11  -3  361.20   46.25
  -1 -11   3  343.82   47.10
   1  11  -2 1214.92  101.75
  -1  11   2  983.09   99.73
  -1 -11   2  982.14  101.27
   1  11  -1  737.92   70.46
   1 -11  -1  669.84   61.81
  -1  11   1  651.62   69.19
   1  11   0  402.46   53.11
   1 -11   0  515.18   47.61
  -1  11   0  432.22   53.61
  -1 -11   0  393.44   80.86
   1 -11   1   68.70   27.04
  -1  11  -1  115.54   29.70
  -1 -11  -1   97.92   46.18
   1  11   2  742.71   74.39
   1 -11   2  744.08   67.57
  -1 -11  -2  710.74  109.78
   1  11   3   86.67   30.32
  -1  11  -3  137.40   34.48
  -1 -11  -3   86.12   48.29
   1  11   4  758.02   82.21
   1 -11   4  842.45   72.17
  -1  11  -4  984.46   91.93
   1 -11   5   36.12   24.33
  -1  11  -5   64.57   29.94
   1  11   6  215.08   40.69
   1 -11   6  257.07   35.65
  -1  11  -6  190.91   39.36
  -1 -11  -6  191.26   82.48
   1  11   7  572.32   74.39
   1 -11   7  754.13   65.18
   1 -11   7  602.04   74.98
   1  11   7  794.16  121.65
  -1 -11  -7  695.28  147.64
  -1 -11  -7  595.25   89.83
   1  11   8   94.46   33.31
   1 -11   8  149.71   28.75
   1 -11   8   79.55   34.00
   1  11   8   72.41   37.43
  -1  11  -8  140.50   76.34
  -1 -11  -8  134.80   72.32
  -1 -11  -8   68.94   40.94
  -1  11  -8   80.12   34.82
   1  11   9  393.26   52.86
   1 -11   9  314.14   47.89
   1  11   9  360.46   62.65
   1 -11   9  353.28   83.84
  -1  11  -9  383.46   76.40
  -1 -11  -9  491.99  117.63
  -1 -11  -9  497.15   96.00
  -1  11  -9  425.08   54.94
   1  11  10  404.31   60.94
   1 -11  10  467.13   87.95
   1  11  10  509.00   71.11
   1 -11  10  464.40   65.57
  -1  11 -10  555.36   88.99
  -1 -11 -10  501.26  129.56
  -1 -11 -10  570.51   74.67
  -1  11 -10  455.16   64.31
   1  11  11   10.05   28.84
   1 -11  11   28.30   27.16
   1  11  11   -1.73   34.40
   1 -11  11   29.28   32.28
  -1  11 -11  -35.74   41.86
  -1 -11 -11   43.43   61.22
  -1 -11 -11  -35.74   53.29
  -1  11 -11   28.35   29.85
   1  11  12  -88.26   48.73
   1 -11  12   35.93   27.94
   1  11  12  -28.92   35.97
   1 -11  12  -26.12   53.39
  -1  11 -12  -40.33   44.19
  -1 -11 -12   62.26   61.68
  -1 -11 -12  -28.12   35.47
  -1  11 -12  -45.05   34.33
   1  11  13  354.26   59.73
   1 -11  13  291.70   85.73
   1  11  13  493.94  105.16
   1 -11  13  323.80   67.25
  -1  11 -13  418.90   85.25
  -1 -11 -13  427.18  189.63
  -1 -11 -13  424.70   71.01
  -1  11 -13  523.44   68.15
   1  11  14  300.37   68.90
   1 -11  14  543.92   65.92
   1  11  14  482.53   77.16
   1 -11  14  543.24   75.72
  -1  11 -14  538.31   99.76
  -1 -11 -14  340.29  205.40
  -1 -11 -14  504.21   81.75
  -1  11 -14  542.66   76.68
   1  11  15  232.02   80.46
   1 -11  15  294.17   48.85
   1  11  15  281.15   55.79
   1 -11  15  242.04   86.69
  -1  11 -15  330.12   75.31
  -1 -11 -15  334.66  163.96
  -1 -11 -15  131.60   59.84
  -1  11 -15  307.09   59.53
   1  11  16  349.76   72.22
   1 -11  16  447.86  102.24
   1  11  16  505.49   73.82
   1 -11  16  463.39   73.43
  -1  11 -16  293.08   97.10
  -1 -11 -16  353.57  206.73
  -1 -11 -16  475.82   87.59
  -1  11 -16  561.15  110.67
   1  11  17   57.44   34.56
   1 -11  17   22.94   34.46
   1  11  17   31.95   60.40
   1 -11  17   72.75   40.14
  -1  11 -17   40.22   50.74
  -1 -11 -17   57.01  113.22
  -1 -11 -17  -27.07   45.94
  -1  11 -17  -16.10   37.29
   1  11  18   34.39   35.14
   1 -11  18   26.08   35.03
   1  11  18   14.67   39.78
   1 -11  18   -5.26   38.35
  -1  11 -18   -7.57   52.84
  -1 -11 -18  -20.86  113.72
  -1 -11 -18   31.36   71.35
  -1  11 -18  -26.46   59.10
   1  11  19   24.51   39.91
   1 -11  19   55.07   39.64
   1  11  19   21.04   44.02
   1 -11  19   52.74   43.62
  -1  11 -19   20.32   50.30
  -1 -11 -19   46.59  123.14
  -1 -11 -19  138.48   50.69
  -1  11 -19   68.45   44.16
   1  11  20  100.91   72.65
   1 -11  20  119.29   47.59
   1  11  20   66.84   49.66
   1 -11  20  140.12   76.72
  -1  11 -20   77.56   56.18
  -1 -11 -20  198.12  151.27
  -1 -11 -20   78.12   69.11
  -1  11 -20  127.95   49.99
   1  11  21  -83.22   48.77
   1 -11  21   54.59   64.10
   1  11  21   58.02   43.26
   1 -11  21   41.36   64.75
  -1  11 -21  -63.84   46.77
  -1 -11 -21  -99.90  115.77
  -1 -11 -21   41.93   60.81
  -1  11 -21  -42.09   43.08
   1  11  22  -24.17   55.62
   1 -11  22   99.73   46.35
   1  11  22   80.62   50.70
   1 -11  22   99.32   46.34
  -1  11 -22   -2.05   51.42
  -1 -11 -22  113.92   95.87
  -1 -11 -22   83.98   67.89
  -1  11 -22  -21.72   47.50
   1  11  23   20.41   84.06
   1 -11  23  100.17   68.16
   1  11  23   33.87   49.96
   1 -11  23   84.01   46.97
  -1  11 -23  -25.24   49.06
  -1 -11 -23  -15.09   92.53
  -1 -11 -23  -59.33  106.25
  -1  11 -23   -5.12   54.07
   1  11  24   63.46   52.86
   1 -11  24  102.42   53.94
   1  11  24   45.53   93.69
   1 -11  24  135.34   55.20
  -1  11 -24   41.94   53.92
  -1 -11 -24  185.64  114.86
  -1 -11 -24  159.70   81.51
  -1  11 -24  165.18   69.46
   1  11  25    9.65   71.83
   1 -11  25   48.46   46.42
   1  11  25  100.94   85.01
   1 -11  25  -28.64   47.35
  -1  11 -25  -91.98   76.61
  -1 -11 -25    9.81   93.38
  -1  11 -25   27.37   95.19
   1  11  26  148.83   78.79
   1 -11  26  183.14   72.58
   1  11  26  334.60   86.03
   1 -11  26  250.31   73.97
  -1  11 -26  132.76   80.31
  -1 -11 -26  316.59  154.26
  -1 -11 -26  328.15  177.34
  -1  11 -26  417.14   88.42
   1  11  27   17.22   65.88
   1 -11  27   35.51   49.40
   1  11  27  -31.18   60.49
   1 -11  27   20.58   51.09
  -1  11 -27   -8.49   34.17
  -1 -11 -27  107.83   77.86
  -1 -11 -27   63.25   78.48
  -1  11 -27    4.77   58.62
   1  11  28    7.73   85.44
   1 -11  28   47.93   55.34
   1  11  28  132.24   74.85
   1 -11  28   55.40   64.10
  -1 -11 -28  137.69   90.62
  -1 -11 -28  144.00   95.25
  -1  11 -28  135.53  114.21
   1  12 -26    3.80   33.08
   1 -12 -26   42.76   38.21
   1 -12 -26  -11.21  136.35
   1  12 -26  -34.65   96.65
  -1  12  26  -13.56   61.72
  -1 -12  26    7.27   48.65
  -1  12  26   20.92  106.97
  -1 -12  26   52.38   58.16
   1  12 -25   87.36   72.52
   1 -12 -25  206.07   66.81
   1 -12 -25  374.59  112.01
   1  12 -25  170.43   60.47
  -1  12  25  248.57   86.66
  -1 -12  25  128.74   62.62
  -1  12  25  325.07  132.46
  -1 -12  25  233.82   79.43
   1  12 -24   30.48   52.71
   1 -12 -24   41.97   51.66
   1 -12 -24  100.75   82.18
   1  12 -24   35.41   45.28
  -1  12  24  100.74   51.40
  -1 -12  24   69.54   49.24
  -1  12  24   66.76   59.47
  -1 -12  24  -32.43   59.74
   1  12 -23    0.56   41.57
   1 -12 -23   -4.83   46.38
   1 -12 -23   77.19  116.36
   1  12 -23   35.19   57.54
  -1  12  23   32.04   71.27
  -1 -12  23  100.47   45.23
  -1  12  23  -29.72   55.28
  -1 -12  23    3.22   53.24
   1  12 -22  -46.24   31.36
   1 -12 -22   34.08   44.77
   1 -12 -22   61.98   68.12
   1  12 -22   -1.99   52.21
  -1  12  22    5.67   41.76
  -1 -12  22    2.78   42.56
  -1  12  22   64.83   49.88
  -1 -12  22   -3.93   79.04
   1  12 -21    6.46   33.14
   1 -12 -21   51.39   71.93
   1 -12 -21    7.32   62.73
   1  12 -21  108.47   53.52
  -1  12  21   80.25   82.86
  -1 -12  21   18.76   69.90
  -1  12  21   36.50   56.24
  -1 -12  21   79.69   54.78
   1  12 -20   54.68   31.52
   1 -12 -20   -2.58   58.40
   1 -12 -20   75.94   93.39
   1  12 -20   24.72   51.18
  -1  12  20  -47.98   48.77
  -1 -12  20   20.58   41.86
  -1  12  20   79.47   53.65
  -1 -12  20   27.70   51.71
   1  12 -19   51.82   34.34
   1 -12 -19  162.22   58.40
   1 -12 -19   15.08   56.25
   1  12 -19   17.60   50.62
  -1  12  19   23.61   47.24
  -1 -12  19  108.53   65.43
  -1  12  19  -25.71   53.78
  -1 -12  19  -35.73   50.17
   1  12 -18   49.99   34.51
   1 -12 -18   43.56   87.59
   1 -12 -18   98.98   56.09
   1  12 -18   15.93   69.44
  -1  12  18   20.46   62.83
  -1 -12  18   85.30   40.02
  -1  12  18   30.78   83.87
  -1 -12  18   64.88   50.00
   1  12 -17   41.15   32.06
   1 -12 -17   52.25   82.28
   1 -12 -17   39.36   52.12
   1  12 -17  -68.64   40.38
  -1  12  17   56.53   38.19
  -1 -12  17   49.67   35.92
  -1  12  17   14.24   44.82
  -1 -12  17   77.95   46.94
   1  12 -16   43.42   35.92
   1 -12 -16  231.67  103.92
   1 -12 -16   70.81   65.80
   1  12 -16  176.11   45.06
  -1  12  16   20.39   41.52
  -1 -12  16  123.54   38.40
  -1  12  16  126.52   49.07
   1  12 -15    1.61   29.54
   1 -12 -15  -21.55   86.51
   1 -12 -15   68.84   45.61
   1  12 -15  -43.16   39.22
  -1  12  15  -62.20   35.52
  -1 -12  15   16.62   31.08
  -1  12  15   -1.19   39.89
  -1 -12  15   58.59   37.95
   1  12 -14   64.29   30.12
   1 -12 -14  -15.09   39.52
   1  12 -14  -36.96   38.24
  -1  12  14   42.65   35.93
  -1 -12  14   11.87   33.79
  -1  12  14    9.10   40.95
  -1 -12  14   11.91   38.46
   1  12 -13   77.15   37.28
   1 -12 -13   88.86   47.52
   1  12 -13  161.43   46.09
  -1  12  13  144.63   42.57
  -1 -12  13   98.68   36.34
  -1  12  13  174.26   75.71
  -1 -12  13  145.84   44.64
   1  12 -12  217.77   51.22
   1 -12 -12  261.59   97.54
   1  12 -12  350.95   62.75
  -1  12  12  311.37   57.11
  -1 -12  12  371.72   51.81
  -1  12  12  367.93   63.97
  -1 -12  12  347.96   93.05
   1  12 -11   29.19   30.89
   1 -12 -11   24.83   40.05
   1  12 -11   51.96   55.00
  -1  12  11   54.95   32.67
  -1  12  11   33.15   40.72
  -1 -12  11   95.39   36.61
   1  12 -10  318.57   50.69
   1 -12 -10  212.45   58.59
   1  12 -10  345.12   56.82
  -1  12  10  391.29   52.29
  -1 -12  10  281.60   47.79
  -1  12  10  368.60   63.24
  -1 -12  10  342.88   58.97
   1 -12  -9   38.87   37.69
   1 -12  -9   74.85   41.71
   1  12  -9  114.62   56.80
  -1 -12   9  110.81   30.82
  -1  12   9   67.20   42.32
  -1 -12   9   78.93   39.92
   1 -12  -8  258.97   43.17
   1 -12  -8  125.35   46.73
   1  12  -8  171.32   45.50
  -1  12   8  199.23   37.80
  -1 -12   8  166.83   36.35
  -1 -12   8   92.72   46.53
  -1  12   8  210.28   49.54
   1 -12  -7  573.49   79.59
   1 -12  -7  566.96   97.13
   1  12  -7  616.88   81.18
  -1  12   7  679.97   78.15
  -1  12   7  788.82   87.84
   1 -12  -6  473.93   67.14
  -1 -12   6  511.04   55.64
   1  12  -5   36.97   27.28
   1 -12  -5  -13.82   30.57
  -1  12   5   60.36   29.12
  -1 -12   5    3.26   25.77
   1  12  -4  178.93   38.50
  -1  12   4  171.46   40.36
   1  12  -3   31.08   28.35
  -1  12   3   38.97   28.29
  -1 -12   3  -19.04   30.00
   1  12  -2   77.69   29.61
   1 -12  -2   40.34   26.89
  -1 -12   2   -3.39   31.87
   1 -12  -1   96.59   28.36
  -1 -12   1   28.28   33.07
   1 -12   0 3214.82  283.04
  -1  12   0 2423.13  308.73
  -1 -12   0 2764.03  311.68
   1  12   1 2227.79  239.06
   1 -12   1 2220.82  212.90
  -1  12  -1 2253.28  243.69
   1  12   2 4739.38  549.59
  -1  12  -2 4060.29  512.32
  -1 -12  -2 3969.45  692.79
   1  12   3 1608.41  175.78
   1 -12   3 1647.66  151.60
  -1 -12  -3 1634.88  238.25
   1 -12   4  377.34   46.33
  -1 -12  -4  358.12   80.61
   1  12   5   46.51   31.60
   1 -12   5    4.47   27.03
  -1 -12  -5  109.05   47.68
   1  12   6  270.38   50.28
  -1  12  -6  327.64   50.73
   1  12   7  183.08   41.51
   1 -12   7  237.71   37.70
  -1  12  -7  145.38   41.28
  -1 -12  -7  177.82   48.80
   1 -12   8  133.02   35.69
   1 -12   8  182.08   42.04
   1  12   8  107.17   47.43
  -1  12  -8  166.18   40.89
  -1 -12  -8  327.39  141.77
  -1 -12  -8   93.15   47.74
  -1  12  -8  240.13   42.27
   1  12   9   72.29   35.59
   1 -12   9   41.60   32.01
   1 -12   9   94.86   37.34
   1  12   9   49.69   42.05
  -1  12  -9  164.81   35.36
  -1 -12  -9   75.62   78.42
  -1 -12  -9   17.93   61.60
  -1  12  -9   81.87   36.83
   1  12  10   67.78   33.10
   1 -12  10   86.67   48.03
   1 -12  10  -39.29   33.35
   1  12  10  -37.34   36.48
  -1  12 -10   83.24   32.68
  -1 -12 -10  -34.67   70.05
  -1  12 -10   -2.35   33.20
   1  12  11  446.71   68.42
   1 -12  11  421.14   63.05
   1  12  11  568.69   75.63
   1 -12  11  448.13   74.21
  -1  12 -11  359.39   67.95
  -1 -12 -11  478.81  135.73
  -1 -12 -11  525.87  121.92
  -1  12 -11  452.95   69.07
   1  12  12   99.02   66.96
   1 -12  12  179.10   40.15
   1  12  12  130.95   47.61
   1 -12  12  179.49   46.14
  -1  12 -12  114.06   42.11
  -1 -12 -12  140.79   87.22
  -1 -12 -12   27.13   48.64
  -1  12 -12  162.97   71.60
   1  12  13    2.40   39.54
   1 -12  13    9.07   55.00
   1  12  13   22.62   41.84
   1 -12  13   49.79   39.49
  -1  12 -13  111.37   36.77
  -1 -12 -13   19.26   77.80
  -1 -12 -13   49.59   42.63
  -1  12 -13   50.24   37.21
   1  12  14  162.92   51.66
   1 -12  14  153.74   46.94
   1  12  14  113.94   53.51
   1 -12  14  260.56   83.04
  -1  12 -14  128.33   72.68
  -1 -12 -14  157.62   99.36
  -1 -12 -14  266.47   56.48
  -1  12 -14  256.00   78.12
   1  12  15  232.47  104.46
   1 -12  15  365.92   58.44
   1  12  15  381.65   66.15
   1 -12  15  263.98   71.15
  -1  12 -15  335.15   92.86
  -1 -12 -15  402.29  127.99
  -1 -12 -15  301.02   74.72
  -1  12 -15  395.37   69.79
   1  12  16  189.98   69.16
   1 -12  16  328.71   91.37
   1  12  16  325.93  104.53
   1 -12  16  402.44   72.55
  -1  12 -16  282.40   95.61
  -1 -12 -16  314.16  128.37
  -1 -12 -16  467.73  131.70
  -1  12 -16  445.10   75.63
   1  12  17   -3.03   37.73
   1 -12  17   24.57   37.82
   1  12  17   18.64   43.22
   1 -12  17   61.28   43.84
  -1  12 -17   18.30   58.52
  -1 -12 -17   29.35   79.91
  -1 -12 -17   33.21   51.22
  -1  12 -17   88.00   41.64
   1  12  18   51.09   62.41
   1 -12  18    4.01   36.15
   1  12  18  -16.25   41.97
   1 -12  18   30.14   42.31
  -1  12 -18   28.83   55.46
  -1 -12 -18 -183.93   78.39
  -1 -12 -18   17.69   50.79
  -1  12 -18  -25.18   40.75
   1  12  19  136.15   61.01
   1 -12  19  138.73   89.35
   1  12  19  268.62   66.94
   1 -12  19  141.72  108.17
  -1  12 -19  188.68   87.35
  -1 -12 -19  237.93  112.17
  -1 -12 -19  419.75   88.93
  -1  12 -19  282.62   63.76
   1  12  20  -15.71   45.05
   1 -12  20   24.08   45.25
   1  12  20   56.70   49.76
   1 -12  20   14.07   49.34
  -1  12 -20  158.71   62.20
  -1 -12 -20   63.17   81.58
  -1 -12 -20   35.20   65.77
  -1  12 -20   55.53   48.22
   1  12  21  132.76   85.49
   1 -12  21   34.04   44.86
   1  12  21  -48.25   75.81
   1 -12  21  -23.51   47.16
  -1  12 -21   -3.93   35.96
  -1 -12 -21   60.49   80.04
  -1 -12 -21  159.62   99.94
  -1  12 -21   -3.12   50.11
   1  12  22   86.45   56.34
   1 -12  22    1.98   45.75
   1  12  22   18.90   80.67
   1 -12  22   -7.01   50.44
  -1  12 -22   -1.45   36.22
  -1 -12 -22   33.54   99.29
  -1 -12 -22   45.34   68.60
  -1  12 -22   20.00   33.48
   1  12  23  -36.60   59.58
   1 -12  23   29.62   48.32
   1  12  23   11.30   53.70
   1 -12  23   17.61   52.01
  -1  12 -23   32.60   39.25
  -1 -12 -23  181.15  102.66
  -1 -12 -23   10.60   72.95
  -1  12 -23   47.43   35.71
   1  12  24  219.42   77.20
   1 -12  24  282.47  107.98
   1  12  24  226.60   74.65
   1 -12  24  169.42   72.11
  -1  12 -24  103.38   50.74
  -1 -12 -24  286.62  142.05
  -1 -12 -24  117.21  159.75
  -1  12 -24  218.97   86.25
   1  12  25   32.09   65.28
   1 -12  25  122.41   58.77
   1  12  25   40.48   65.09
   1 -12  25   66.42   60.56
  -1  12 -25   47.38   41.42
  -1 -12 -25  135.57  180.74
  -1 -12 -25   60.10   83.28
  -1  12 -25   64.45   72.38
   1  12  26   58.72  105.60
   1 -12  26   46.53   81.77
   1  12  26   -9.70   61.84
   1 -12  26  150.46   96.78
  -1  12 -26    3.40   38.49
  -1 -12 -26  -17.11  121.25
  -1 -12 -26   85.03   79.00
  -1  12 -26   15.97  100.88
   1  13 -24   11.37   22.72
   1 -13 -24  -28.88   49.30
   1 -13 -24   90.77   83.14
   1  13 -24  -56.11  101.60
  -1  13  24   31.43   62.06
  -1 -13  24   33.46   78.60
  -1  13  24   38.54   62.83
  -1 -13  24    9.00   62.60
   1  13 -23   51.10   25.13
   1 -13 -23  101.13   57.82
   1 -13 -23  112.46   92.36
   1  13 -23  161.56   44.77
  -1  13  23   42.41   64.27
  -1 -13  23   86.69   57.54
  -1  13  23  141.90  110.22
  -1 -13  23  143.19   71.09
   1  13 -22   26.20   33.59
   1 -13 -22   -3.95   49.27
   1 -13 -22  -49.67   76.54
   1  13 -22    6.94   45.56
  -1  13  22  -14.03   53.92
  -1 -13  22  -57.80   46.80
  -1  13  22   69.84   89.95
  -1 -13  22   19.38   58.17
   1  13 -21   -3.09   59.26
   1 -13 -21   -3.62   51.84
   1 -13 -21   52.43   79.28
   1  13 -21  155.15   91.61
  -1  13  21   35.10   94.64
  -1 -13  21   35.53   48.89
  -1  13  21   -8.24   61.49
  -1 -13  21  153.58   59.95
   1  13 -20   29.97   54.63
   1 -13 -20    2.43   39.50
   1 -13 -20   28.15   59.96
   1  13 -20    0.92   43.74
  -1  13  20   51.69   52.33
  -1 -13  20    3.58   46.20
  -1  13  20  -33.76   57.16
  -1 -13  20   53.41   85.37
   1  13 -19  104.00   62.24
   1 -13 -19   37.72   42.22
   1 -13 -19  116.77   65.10
   1  13 -19   14.62   57.37
  -1  13  19   14.31   47.36
  -1 -13  19  113.38   72.01
  -1  13  19   64.56   61.39
  -1 -13  19  169.48   88.35
   1  13 -18   13.28   67.49
   1 -13 -18   93.27   45.98
   1 -13 -18  150.87   69.42
   1  13 -18  253.20   60.51
  -1  13  18   45.36   79.71
  -1 -13  18  109.54   50.36
  -1  13  18  150.94   64.13
  -1 -13  18  119.41   63.36
   1  13 -17   16.85   55.43
   1 -13 -17   22.95   37.06
   1 -13 -17   -0.16   63.88
   1  13 -17   57.05   48.40
  -1  13  17   23.30   41.03
  -1 -13  17    8.62   37.17
  -1  13  17   15.08   52.15
  -1 -13  17   -3.81   49.83
   1  13 -16  -13.45   60.63
   1 -13 -16  173.99   46.97
   1 -13 -16  134.81   70.49
   1  13 -16   66.89   87.42
  -1  13  16   51.73   45.22
  -1  13  16   71.91   89.23
  -1 -13  16   74.61   55.21
   1  13 -15  -54.49   54.86
   1 -13 -15   29.85   39.68
   1 -13 -15  111.84   96.96
   1  13 -15   15.55   44.34
  -1 -13  15   89.46   35.67
  -1  13  15  -27.90   50.41
  -1 -13  15   17.84   46.84
   1  13 -14   -1.32   56.21
   1 -13 -14   98.58   39.57
   1 -13 -14  -11.99   55.28
   1  13 -14   21.88   44.73
  -1  13  14    3.12   41.28
  -1 -13  14   89.98   37.46
  -1  13  14   51.29   47.34
  -1 -13  14   23.69   76.11
   1 -13 -13   19.94   40.47
   1 -13 -13   77.88   56.66
   1  13 -13   25.87   43.80
  -1  13  13   97.41   42.51
  -1 -13  13  107.68   35.66
  -1  13  13   66.22   46.47
  -1 -13  13  -61.53   49.20
   1 -13 -12  333.09   60.77
   1 -13 -12  374.89   78.89
   1  13 -12  222.49   62.77
  -1 -13  12  230.03   52.51
  -1  13  12  388.39   66.86
  -1 -13  12  206.09   62.09
   1 -13 -11  354.48   62.45
   1 -13 -11  294.47   70.93
   1  13 -11  351.55   96.71
  -1  13  11  248.18   59.56
  -1 -13  11  359.78   54.49
  -1 -13  11  269.64   64.85
  -1  13  11  391.76   68.66
   1 -13 -10  259.00   54.46
   1 -13 -10  159.00   57.85
   1  13 -10  241.99   54.31
  -1  13  10  334.19   52.93
  -1 -13  10  153.94   54.95
  -1  13  10  261.98   59.89
   1 -13  -9  904.96  103.90
   1 -13  -9  681.51  123.45
   1  13  -9  904.07  161.55
  -1 -13   9  852.20   90.56
  -1 -13   9  830.97  113.74
  -1  13   9  886.18  119.98
   1  13  -8   41.51   32.43
   1 -13  -8  -11.07   40.90
  -1 -13   8   66.57   29.49
  -1 -13   8    2.92   40.45
  -1  13   8  101.38   63.60
   1  13  -7   98.50   36.73
   1 -13  -7  140.73   81.35
  -1  13   7  157.10   37.76
  -1  13   7   80.37   45.33
   1  13  -6    6.43   30.64
  -1  13   6   14.34   30.75
   1  13  -5   32.27   32.84
  -1 -13   5   64.47   29.89
   1  13  -4   78.56   34.77
  -1 -13   4   44.30   30.36
   1 -13  -3  387.06   52.46
  -1  13   3  359.81   55.82
   1 -13  -2  173.43   38.68
  -1  13   2  179.14   39.51
   1 -13  -1   71.48   29.93
  -1  13   1   21.39   31.45
  -1 -13   1   34.81   34.46
   1  13   0  220.28   44.51
  -1 -13   0  145.58   45.54
   1  13   1  244.38   45.73
  -1 -13  -1  224.84   48.52
   1  13   2  -14.63   29.60
   1 -13   2    1.68   27.33
  -1  13  -2  -25.68   29.73
   1 -13   3  664.22   74.67
  -1  13  -3  683.37   84.97
   1 -13   4   81.00   31.18
  -1  13  -4   35.45   34.17
   1  13   5  167.35   44.53
   1  13   6   16.29   35.10
  -1 -13  -6   72.17   52.79
   1  13   7   57.88   32.90
   1 -13   7  -52.98   28.64
   1  13   7   25.49   58.87
  -1 -13  -7    9.06   46.63
  -1 -13  -7  -13.12   39.44
   1 -13   8  242.12   49.88
   1  13   8  340.16   65.74
  -1  13  -8  387.90   87.54
  -1 -13  -8  259.65   81.45
  -1 -13  -8  284.02   68.06
  -1  13  -8  361.42   56.61
   1  13   9   89.40   44.94
   1 -13   9  111.25   35.62
   1 -13   9  -42.70   67.41
   1  13   9  123.96   49.19
  -1  13  -9  202.46   41.67
  -1 -13  -9   70.19   59.84
  -1 -13  -9   59.07   46.97
  -1  13  -9  155.56   42.47
   1  13  10  180.90   51.05
   1 -13  10  250.49   45.13
   1 -13  10  210.72   53.61
   1  13  10  304.44   90.46
  -1  13 -10  223.29   53.12
  -1 -13 -10  157.93   57.51
  -1  13 -10  167.20   48.36
   1  13  11   41.72   39.36
   1 -13  11  111.18   35.40
   1 -13  11  -17.90   43.89
   1  13  11   38.50   45.03
  -1  13 -11   86.03   39.56
  -1 -13 -11   42.36   71.75
  -1  13 -11   60.04   37.84
   1  13  12   40.91   43.67
   1 -13  12   21.77   37.37
   1 -13  12   42.82   45.36
   1  13  12  134.84   46.48
  -1  13 -12  117.15   41.66
  -1 -13 -12  103.14   49.10
  -1  13 -12   73.36   64.06
   1  13  13  190.20   57.23
   1 -13  13  102.10   80.09
   1  13  13  230.22   61.40
   1 -13  13  254.95   93.51
  -1  13 -13  248.15   54.45
  -1 -13 -13  267.26  127.47
  -1 -13 -13  212.32   62.57
  -1  13 -13  228.74   58.53
   1 -13  14    9.67   36.33
   1  13  14  -37.93   66.84
   1 -13  14  -43.69   41.56
  -1  13 -14   15.68   37.44
  -1 -13 -14  -45.62   90.43
  -1 -13 -14   62.12   45.49
  -1  13 -14   54.39   39.69
   1  13  15   67.33   67.16
   1 -13  15  -11.95   35.92
   1  13  15  -40.19   43.93
   1 -13  15   68.44   45.91
  -1  13 -15   17.06   38.41
  -1 -13 -15   -9.00   89.16
  -1 -13 -15   25.28   46.28
  -1  13 -15  -12.50   42.57
   1  13  16  -70.59   45.04
   1 -13  16   54.93   56.56
   1  13  16   38.15   45.01
   1 -13  16  -26.43   47.30
  -1  13 -16   70.23   40.46
  -1 -13 -16   61.24   95.01
  -1 -13 -16   67.93   75.69
  -1  13 -16   -9.20   45.38
   1  13  17  -39.18   45.16
   1 -13  17   17.60   40.16
   1  13  17  -10.22   46.01
   1 -13  17  -28.00   75.66
  -1  13 -17   26.79   39.91
  -1 -13 -17  -40.32   94.84
  -1 -13 -17   20.03   54.86
  -1  13 -17   65.17   42.86
   1  13  18  128.35   81.39
   1 -13  18   20.44   41.38
   1  13  18   59.97   48.23
   1 -13  18   11.45   51.01
  -1  13 -18   11.07   50.58
  -1 -13 -18   -4.05   98.52
  -1 -13 -18   41.30   57.44
  -1  13 -18   -8.29   31.75
   1  13  19   38.68   57.26
   1 -13  19  -22.25   69.19
   1  13  19   31.90   81.57
   1 -13  19    4.10   56.56
  -1  13 -19  -33.83   54.29
  -1 -13 -19  141.44   93.18
  -1 -13 -19  138.96   94.58
  -1  13 -19   82.92   52.56
   1  13  20   -9.43   53.97
   1 -13  20    9.50   46.33
   1  13  20   51.79   50.94
   1 -13  20  -93.36   50.12
  -1  13 -20   67.21   52.78
  -1 -13 -20   53.89   92.67
  -1 -13 -20  -22.85   66.11
  -1  13 -20    2.29   44.86
   1  13  21  114.67  105.15
   1 -13  21   55.29   56.97
   1  13  21   58.75   61.06
   1 -13  21  113.70   59.46
  -1  13 -21   62.13   21.74
  -1 -13 -21  156.46   82.98
  -1 -13 -21  203.35   79.49
  -1  13 -21  130.53   40.25
   1  13  22  193.92   65.95
   1 -13  22   -3.02   81.65
   1  13  22  -10.50   55.28
   1 -13  22   87.12   55.41
  -1  13 -22    4.82   19.28
  -1 -13 -22   52.45   77.87
  -1 -13 -22   60.83   74.56
  -1  13 -22   33.99   37.29
   1  13  23   73.33   85.61
   1 -13  23  106.41   63.41
   1  13  23  234.93   76.53
   1 -13  23   31.30  120.75
  -1 -13 -23   85.17   98.50
  -1 -13 -23  249.27   95.73
  -1  13 -23  167.93   73.30
   1  13  24  -36.49   95.80
   1 -13  24   19.70   51.30
   1  13  24   63.42   59.76
   1 -13  24  -86.40   97.65
  -1  13 -24   10.17   24.34
  -1 -13 -24   88.06   77.90
  -1 -13 -24  -77.31   78.30
  -1  13 -24   33.14   92.95
   1  14 -22   35.07   24.69
   1 -14 -22   19.08   88.60
   1 -14 -22  -51.75   89.48
   1  14 -22  133.22   61.24
  -1  14  22   46.26   62.84
  -1 -14  22   42.09   53.85
  -1  14  22   48.79   63.30
  -1 -14  22  -44.84   67.39
   1  14 -21    5.93   18.43
   1 -14 -21   32.70   81.97
   1 -14 -21  202.97  129.52
   1  14 -21   -4.10   49.75
  -1 -14  21   97.13   50.83
  -1  14  21  -12.92   58.71
  -1 -14  21   70.93   64.24
   1 -14 -20  107.83   55.32
   1 -14 -20   49.26   81.59
   1  14 -20  102.69   64.02
  -1  14  20    5.29   63.96
  -1 -14  20   43.55   50.95
  -1  14  20   93.21   98.18
  -1 -14  20  -11.27   68.59
   1  14 -19    3.63   50.64
   1 -14 -19    4.03   49.55
   1 -14 -19   88.68   73.42
   1  14 -19   50.32   89.09
  -1 -14  19   17.87   71.58
  -1  14  19    4.42   88.62
  -1 -14  19  -42.22   60.36
   1  14 -18   54.18   54.62
   1 -14 -18  100.86   51.62
   1 -14 -18  -98.10  125.44
   1  14 -18   35.47   56.66
  -1 -14  18   37.18   45.60
  -1  14  18   43.92   62.47
  -1 -14  18   41.83   95.40
   1  14 -17   82.06   56.81
   1 -14 -17  106.95   53.55
   1 -14 -17   11.08   78.35
   1  14 -17   89.83   59.06
  -1  14  17  -22.81   61.70
  -1 -14  17   66.80   46.32
  -1  14  17  154.75   63.73
  -1 -14  17  230.59   96.90
   1 -14 -16  -20.34   46.55
   1 -14 -16   75.98   64.23
   1  14 -16   44.28   57.31
  -1  14  16   59.51   55.67
  -1  14  16    6.70   57.85
  -1 -14  16  104.76   55.32
   1 -14 -15  227.24   59.61
   1 -14 -15  225.49  131.72
   1  14 -15  227.00   73.32
  -1 -14  15  173.57   54.48
  -1  14  15  174.53   72.93
  -1 -14  15  126.29   71.21
   1 -14 -14   89.72   59.96
   1  14 -14   -1.83   51.39
  -1  14  14   -6.47   45.63
  -1 -14  14   21.15   40.01
  -1  14  14  -10.81   83.67
  -1 -14  14   29.09   50.14
   1 -14 -13  -10.77   59.51
   1  14 -13   70.53   50.85
  -1  14  13   -9.85   45.16
  -1  14  13    8.54   52.08
  -1 -14  13  108.97   77.79
   1  14 -12   13.03   38.82
   1 -14 -12   48.63   54.13
   1  14 -12   -0.65   43.70
  -1 -14  12  -35.68   34.76
  -1 -14  12   15.52   48.25
  -1  14  12   65.13   45.31
   1  14 -11  111.79   40.97
   1 -14 -11  -12.86   58.12
   1  14 -11   59.68   63.56
  -1 -14  11   82.24   37.53
  -1 -14  11  -44.62   48.09
  -1  14  11  -21.05   48.47
   1  14 -10  192.16   56.59
   1 -14 -10  306.41   77.88
   1  14 -10  186.67   55.72
  -1  14  10  211.45   64.42
  -1 -14  10  204.76   65.29
  -1  14  10  286.96  100.17
   1  14  -9  259.70   55.53
   1 -14  -9  249.17   75.85
   1  14  -9  184.60   55.34
  -1  14   9  199.82   62.93
  -1 -14   9  199.40  100.26
  -1  14   9  197.82   62.69
   1  14  -8   15.40   36.03
   1 -14  -8  -31.72   47.22
  -1 -14   8   -2.08   30.47
  -1  14   8   24.75   42.95
   1 -14  -7  570.34  175.61
  -1 -14   7  520.50   72.32
  -1  14   7  646.45   97.18
  -1  14   6   31.74   37.09
   1 -14  -5   13.76   30.80
  -1  14   5  -31.70   33.61
   1 -14  -4  266.59   50.31
  -1 -14   4  276.71   48.98
   1 -14  -3   29.67   31.37
  -1 -14   3  -42.49   30.28
   1  14  -2    2.58   35.05
  -1 -14   2   20.67   29.86
   1  14  -1   39.08   37.67
  -1  14   1   77.66   35.46
   1  14   0  381.77   58.42
  -1  14   0  241.50   54.52
   1 -14   1   52.66   31.81
   1 -14   2    4.51   29.56
  -1 -14  -2   -4.98   35.26
   1 -14   3   15.45   29.34
  -1 -14  -3  -15.87   36.50
   1  14   4  -20.26   35.51
   1  14   5   34.64   38.72
   1  14   6   30.81   38.21
   1 -14   6   20.25   33.55
  -1  14  -6   31.69   33.41
   1 -14   7   28.67   32.90
  -1  14  -7   10.15   33.51
   1  14   8  345.79   72.45
   1 -14   8  343.35   62.30
   1 -14   8  341.96   78.91
  -1  14  -8  386.75   67.36
  -1  14  -8  489.20   70.97
   1  14   9  158.34   56.53
   1 -14   9  165.87   64.60
   1  14   9  215.96   62.66
  -1 -14  -9  270.92   79.08
  -1 -14  -9  204.42   74.81
  -1  14  -9  257.39   54.14
   1  14  10  -14.48   46.96
   1 -14  10  -23.17   35.72
   1  14  10   34.43   50.00
  -1 -14 -10  159.94   58.28
  -1 -14 -10  109.43   55.52
  -1  14 -10   17.16   38.64
   1 -14  11   70.93   39.17
   1 -14  11   59.46   78.03
   1  14  11   48.47   51.69
  -1 -14 -11  114.39   65.03
  -1 -14 -11    3.82   76.51
  -1 -14 -11   -6.78   79.12
  -1  14 -11   19.90   41.55
   1  14  12   89.40   64.75
   1 -14  12   87.30   48.12
   1 -14  12  151.37   61.30
   1  14  12  245.32   99.64
  -1 -14 -12  208.03   78.46
  -1 -14 -12  178.98   62.21
  -1  14 -12  132.38   85.28
   1  14  13  152.81   55.43
   1 -14  13   54.63   67.12
   1 -14  13  -38.92   54.45
   1  14  13   55.65   55.26
  -1  14 -13   -4.35   68.14
  -1 -14 -13  128.58   69.99
  -1 -14 -13   73.56   54.17
  -1  14 -13   62.57   54.31
   1  14  14   23.76   47.89
   1 -14  14  -19.15   38.60
   1 -14  14   -2.32   50.47
   1  14  14   26.15   51.63
  -1  14 -14   -5.69   59.81
  -1 -14 -14  -29.52   61.47
  -1 -14 -14  -52.81   50.31
  -1  14 -14  -14.71   49.66
   1  14  15  125.33  121.18
   1 -14  15  214.60   45.75
   1 -14  15  207.22  124.30
   1  14  15  416.13   85.15
  -1  14 -15  256.01   96.26
  -1 -14 -15  362.21  101.60
  -1 -14 -15  324.85   83.75
  -1  14 -15  284.14   53.02
   1  14  16   34.51   60.39
   1 -14  16  145.44   82.37
   1 -14  16   88.82   61.51
   1  14  16  118.79   57.65
  -1  14 -16  114.37   73.52
  -1 -14 -16   43.74   79.74
  -1 -14 -16  176.43   63.45
  -1  14 -16   83.98   40.15
   1  14  17   82.09   52.00
   1 -14  17   46.29   49.84
   1  14  17  -20.27   81.12
   1 -14  17  -32.84   53.91
  -1  14 -17  -49.16   64.81
  -1 -14 -17  -27.49   69.10
  -1 -14 -17   -8.89   70.74
  -1  14 -17   86.76   51.99
   1  14  18  103.96  130.43
   1 -14  18  214.20   71.84
   1  14  18  160.22   75.06
   1 -14  18  281.43   79.95
  -1  14 -18  276.98  117.79
  -1 -14 -18  276.14  102.89
  -1 -14 -18  195.69  105.52
  -1  14 -18  223.90   49.34
   1  14  19  123.97   63.88
   1 -14  19   25.86   85.06
   1  14  19    1.77   56.08
   1 -14  19  110.61   57.16
  -1  14 -19  -36.69   85.53
  -1 -14 -19   -1.06   79.02
  -1 -14 -19  149.39  122.64
  -1  14 -19   -0.20   36.89
   1  14  20  -26.23   67.65
   1 -14  20   35.16   51.96
   1  14  20   27.28   64.32
   1 -14  20   30.72   64.80
  -1  14 -20  200.50   89.95
  -1 -14 -20  101.02   82.35
  -1 -14 -20   74.32   79.04
  -1  14 -20   72.42   40.23
   1  14  21   40.94  107.21
   1 -14  21  156.19   52.83
   1  14  21   44.89   65.99
   1 -14  21   -2.32  105.75
  -1  14 -21   39.68   19.92
  -1 -14 -21  -20.34   83.20
  -1 -14 -21   65.34   79.55
  -1  14 -21   31.51   40.87
   1  14  22  108.23   97.01
   1 -14  22  181.29  110.98
   1  14  22  307.77   88.07
   1 -14  22  112.14   88.16
  -1 -14 -22  210.33  112.18
  -1 -14 -22  149.73  171.51
  -1  14 -22  198.55  121.41
   1  15 -19   29.28   60.23
   1 -15 -19    2.93   48.76
   1 -15 -19   21.25   85.39
   1  15 -19   29.20   80.42
  -1  15  19   45.69   64.04
  -1 -15  19    4.35   85.16
  -1  15  19   58.86   64.25
  -1 -15  19   67.19   68.98
   1  15 -18   65.24   60.04
   1 -15 -18   39.37  111.89
   1  15 -18  -28.19   50.03
  -1  15  18 -192.99  103.15
  -1 -15  18   96.42   47.98
  -1  15  18   72.12   61.85
  -1 -15  18   35.61   66.68
   1  15 -17  250.16   67.27
   1 -15 -17   91.41   81.84
   1  15 -17   91.54   55.07
  -1  15  17   72.52   71.28
  -1 -15  17   86.84   58.76
  -1  15  17   55.23  108.28
  -1 -15  17   28.98   73.06
   1  15 -16  364.81   98.24
   1 -15 -16  401.07  118.53
   1  15 -16  431.27  102.80
  -1  15  16  333.23  103.01
  -1 -15  16  473.91  165.76
  -1  15  16  221.03   99.57
   1  15 -15  115.91   53.52
   1 -15 -15  185.20  114.39
   1  15 -15  143.53   70.72
  -1 -15  15  115.59   58.00
  -1 -15  15   87.08   72.18
  -1  15  15  114.47   67.99
   1 -15 -14  -17.89   57.88
   1  15 -14    9.92   57.39
  -1 -15  14   59.23   30.37
  -1 -15  14  -24.75   58.82
  -1  15  14   -1.72   58.90
   1 -15 -13  510.55  108.28
   1  15 -13  391.87  101.63
  -1  15  13  326.23   95.55
  -1 -15  13  337.20  105.06
  -1  15  13  478.83  100.27
   1 -15 -12  164.12  100.71
   1  15 -12   73.17   57.87
  -1 -15  12   45.75   62.33
  -1  15  12  192.15   95.70
   1 -15 -11  -55.94   69.81
   1  15 -11   63.19   76.51
  -1 -15  11   87.58   30.98
  -1 -15  11   91.85   94.43
  -1  15  11  145.34   58.65
   1 -15 -10  -24.65   58.65
   1  15 -10  -40.58   41.58
  -1 -15  10   43.11   41.68
  -1 -15  10   -0.94   50.12
  -1  15  10   64.73   48.13
   1 -15  -9   52.38   36.79
   1 -15  -9   33.04   61.59
   1  15  -9  -21.41   41.60
  -1  15   9  -56.56   47.97
  -1  15   9   76.31   48.74
   1 -15  -8   47.48   36.00
   1 -15  -8  -32.94   55.55
   1 -15  -7   22.31   38.19
   1 -15  -7   19.01   57.58
  -1 -15   7   71.50   40.66
   1 -15  -6   92.21   39.99
  -1 -15   6   43.24   38.59
  -1  15   5   36.61   40.57
  -1  15   4  -12.78   37.75
   1  15  -3  127.77   50.76
   1  15  -2   16.69   40.37
  -1 -15   2   15.15   34.28
  -1 -15   1   76.41   39.75
   1 -15   0   94.93   40.53
   1 -15   1   50.10   36.60
  -1  15  -1   35.79   47.20
  -1  15  -2  122.04   50.68
   1  15   3   33.85   47.77
   1  15   4  213.81   67.53
  -1 -15  -5   96.04   52.86
   1 -15   6   17.81   37.53
  -1 -15  -6  115.63   49.82
   1 -15   7   54.52   38.66
   1  15   8   -7.50   43.88
  -1 -15  -8   75.04   90.88
   1  15   9   33.73   48.25
   1 -15   9   51.88   83.01
   1  15   9  100.74   55.36
  -1 -15  -9   54.41   63.05
  -1  15  -9   27.23   50.41
   1 -15  10   35.37   46.37
   1 -15  10   -9.29   55.21
  -1  15 -10   41.24   45.06
  -1 -15 -10  135.63   61.87
  -1  15 -10   33.90   49.32
   1 -15  11   79.09   49.47
   1 -15  11   61.43   59.11
   1  15  11  117.36   59.98
  -1 -15 -11   93.68   68.73
  -1  15 -11    5.13   51.41
   1  15  12  250.86   85.08
   1 -15  12  256.45   82.21
   1  15  12  373.05   83.37
  -1  15 -12  178.25   66.12
  -1 -15 -12  209.62   82.09
  -1  15 -12  373.13  124.99
   1  15  13   13.96   64.75
   1 -15  13   45.73   33.73
   1 -15  13  140.80   60.71
   1  15  13  158.63   63.28
  -1  15 -13   83.13   49.02
  -1 -15 -13   62.78   72.60
  -1  15 -13   67.19   61.51
   1  15  14   24.13   53.06
   1 -15  14  -46.59   29.75
   1 -15  14  -36.28   55.18
   1  15  14   37.35   56.76
  -1  15 -14   28.47   41.82
  -1 -15 -14  -96.89  107.69
  -1 -15 -14   -4.69   65.82
  -1  15 -14   34.05   34.58
   1  15  15   19.65   56.96
   1 -15  15   22.40   32.84
   1 -15  15   48.58   58.60
   1  15  15   79.80   94.65
  -1  15 -15   57.59   46.18
  -1 -15 -15  178.05  120.27
  -1 -15 -15   64.78   70.24
  -1  15 -15    9.69   37.96
   1  15  16   91.12   78.36
   1 -15  16  178.99  107.13
   1 -15  16  234.00   75.64
   1  15  16  153.39   74.36
  -1  15 -16   53.08   57.28
  -1 -15 -16  161.47  145.20
  -1 -15 -16  230.96   87.63
  -1  15 -16  153.08   48.15
   1  15  17   24.90   59.94
   1 -15  17   77.51   54.31
   1 -15  17  -81.99   62.45
   1  15  17  -75.85   58.87
  -1  15 -17  -38.56   45.20
  -1 -15 -17  -37.85  120.51
  -1 -15 -17  -42.74   76.37
  -1  15 -17   31.66   56.15
   1  15  18  -41.51  103.24
   1 -15  18   58.66   57.66
   1 -15  18  165.99  106.78
   1  15  18   62.43   63.13
  -1  15 -18   61.15   51.78
  -1 -15 -18  -84.24  127.88
  -1 -15 -18    0.10   79.28
  -1  15 -18    0.12   58.88
   1  15  19   54.13   67.00
   1 -15  19   -5.81   89.78
   1  15  19    6.08   63.33
   1 -15  19  145.91  106.10
  -1  15 -19   77.19   52.14
  -1 -15 -19   -5.49  132.75
  -1 -15 -19  -72.77  129.12
  -1  15 -19    1.26   38.01
   1 -16 -15  123.15   58.95
   1 -16 -15  261.63  132.84
   1  16 -15   39.86   65.30
  -1  16  15  143.35   81.27
  -1 -16  15  208.68   81.39
  -1  16  15  248.82  118.24
   1 -16 -14  -20.40   43.87
   1 -16 -14   61.97   61.96
   1  16 -14  -29.03   49.53
  -1 -16  14  -16.22   33.03
  -1 -16  14  -17.04   62.94
  -1  16  14   77.89   58.63
   1 -16 -13   15.51   46.28
   1 -16 -13   45.77   65.37
   1  16 -13  129.87   50.95
  -1 -16  13   -2.23   33.63
  -1 -16  13   -9.76   63.87
  -1  16  13   43.10   60.44
   1 -16 -12   81.80  118.47
   1  16 -12  142.38   59.02
  -1  16  12  135.33   70.88
  -1 -16  12  100.91   74.07
  -1  16  12   80.01   70.29
   1 -16 -11   21.32   63.90
   1  16 -11  -39.72   90.96
  -1 -16  11   -1.85   61.90
  -1  16  11   78.79   57.85
   1 -16 -10  396.66  119.74
   1  16 -10  525.14   95.97
  -1 -16  10  459.82   95.11
  -1 -16  10  432.28  121.56
   1 -16  -9 -113.83  105.46
  -1  16   9   14.45   52.47
   1 -16  -8  105.20   69.81
  -1  16   8   30.15   57.26
   1  16  -6   -7.97   44.75
   1  16  -5    0.75   43.93
  -1 -16   5  -37.17   38.12
  -1  16   3  -57.75   52.50
   1 -16  -2   -3.15   38.66
  -1  16   2   15.10   42.12
   1 -16  -1   39.99   42.31
  -1 -16  -1  140.71   49.42
   1  16   2  122.68   65.48
   1  16   3  224.99   75.64
   1 -16   5   -0.84   38.11
  -1  16  -5  -40.82   48.15
   1  16   7   26.07   57.65
   1  16   8  -19.82   58.27
   1 -16   8   35.68   55.92
  -1 -16  -8   16.06   58.75
   1 -16   9  188.40   63.43
   1 -16   9  160.66   77.79
  -1  16  -9  127.27  106.63
   1 -16  10   88.36   64.47
   1 -16  10  272.64   77.79
   1  16  10  219.63   72.78
  -1 -16 -10  125.67   78.10
  -1  16 -10  110.43   68.57
   1  16  11  -45.74   60.59
   1 -16  11   -0.01   96.26
   1  16  11   41.57   58.06
  -1 -16 -11   35.86   50.00
  -1 -16 -11   36.24   62.77
  -1  16 -11   57.05   54.27
   1  16  12  223.25   94.67
   1 -16  12  136.57  123.33
   1 -16  12  295.13   95.82
  -1 -16 -12  240.73   78.25
  -1 -16 -12  369.22  112.07
  -1  16 -12  342.89   90.68
   1 -16  13   -2.22   32.40
   1 -16  13  -54.86   60.11
   1  16  13   24.48   57.03
  -1  16 -13 -109.97   77.35
  -1 -16 -13   63.31   49.55
  -1 -16 -13  -47.89   69.53
  -1  16 -13   12.31   46.57
   1  16  14  109.14  136.95
   1 -16  14   98.97   67.76
   1 -16  14  240.54   89.13
   1  16  14  208.03   82.44
  -1  16 -14  237.30  113.60
  -1 -16 -14  265.83   73.02
  -1 -16 -14   92.16  100.83
  -1  16 -14  263.10   79.19
   1  16  15   34.85   64.78
   1 -16  15    3.41   35.11
   1 -16  15   64.84   66.27
   1  16  15   64.09   61.07
  -1  16 -15  -59.23   82.42
  -1 -16 -15  -26.18   54.51
  -1 -16 -15   96.93   75.71
  -1  16 -15   24.65   58.33
   1  17 -10   72.98   59.03
   1 -17 -10  103.64   71.65
   1  17 -10   63.83   61.03
  -1 -17  10   57.29   70.24
  -1  17  10  -32.06   66.84
   1 -17  -9  189.76   88.12
  -1 -17   9   79.90   50.34
  -1  17   9   90.63   70.38
  -1 -17   8   40.30   43.57
  -1  17   8   73.79   99.87
  -1  17   6   61.95   66.60
   1 -17  -4  117.46   54.40
  -1 -17   3  -34.91   46.75
   1  17   0   50.06   57.60
  -1  17   0   -0.92   48.59
   1  17   1   18.75   57.98
   1 -17   3   36.14   46.21
   1 -17   4   19.70   48.39
  -1 -17  -4   42.84   45.24
   1  17   6  -67.97   70.55
   1  17   7   60.82   69.56
   1 -17   9   48.48   48.07
  -1  17  -9   90.10   53.13
   1 -17  10   -6.15   67.11
   1  17  10   35.14   95.31
  -1 -17 -10  -16.51  104.89
  -1  17 -10   27.95   48.32
  -2   0  32  277.54  104.44
  -2   0  32  297.78   77.74
  -2   0  31   21.20   65.34
  -2   0  31  -67.46   46.59
  -2   0  30   -6.43   58.99
  -2   0  30    3.91   38.04
  -2   0  27  -15.14   53.42
  -2   0  27   32.68   37.49
  -2   0  26  144.54   61.80
  -2   0  26  106.29   41.62
  -2   0  25  -45.24   49.32
  -2   0  25   60.12   33.34
  -2   0  24  263.93   73.75
  -2   0  24  318.26   52.97
  -2   0  23  -33.13   45.39
  -2   0  23   77.33   31.94
  -2   0  22  100.89   76.73
  -2   0  22   87.80   47.97
  -2   0  21    2.70   39.96
  -2   0  21   43.00   28.09
  -2   0  20   23.10   38.13
  -2   0  20   40.40   26.46
   2   0 -19   -0.51    2.35
   2   0 -19   -3.62    3.53
  -2   0  19  -20.25   33.41
  -2   0  19   23.91   24.30
  -2   0  18  190.54   45.57
  -2   0  18  172.64   30.64
  -2   0  17   27.81   48.43
  -2   0  17   14.60   20.79
   2   0 -16 4391.54  174.35
  -2   0  16 3856.01  514.39
  -2   0  16 3869.96  493.79
  -2   0  15  -62.23   28.44
  -2   0  15  -14.98   30.24
   2   0 -1411855.14  923.25
  -2   0  14 8089.49 1643.57
  -2   0  1411920.02 1682.34
  -2   0  13  -10.05   23.44
  -2   0  13  -13.12   16.08
   2   0 -1211716.53  850.61
  -2   0  1211851.18 1881.86
  -2   0  1210194.04 1503.86
  -2   0  11    1.22   28.65
  -2   0  11    5.14   13.31
  -2   0  10 1824.27  141.83
  -2   0  10 2152.72  119.93
  -2   0   9   25.25   15.63
  -2   0   9    4.28   11.36
  -2   0   8  109.93   17.76
  -2   0   8   92.21   12.19
  -2   0   7   91.52   16.49
  -2   0   7  102.03   19.82
  -2   0   623920.32 6019.79
  -2   0   629101.59 6567.55
  -2   0   5   37.03   11.98
  -2   0   5   18.15   13.41
  -2   0   4 5886.35  276.63
  -2   0   4 4981.50  231.29
  -2   0   4 5241.82  377.70
  -2   0   4 5499.73  377.54
  -2   0   3    1.44    2.61
  -2   0   3   -1.81    2.20
  -2   0   3    2.30    6.54
  -2   0   3   11.49    5.18
   2   0   3   14.54    7.29
  -2   0  -3    5.50    9.70
  -2   0  -3    6.15    3.63
   2   0   455713.4025235.79
   2   0   460296.3624434.51
  -2   0  -474651.2631360.68
  -2   0  -457267.1723628.44
   2   0   5    1.68    9.12
   2   0   5   32.25    9.93
  -2   0  -5   -8.63    8.84
  -2   0  -5    6.76    6.01
   2   0   632560.21 7130.65
   2   0   625382.68 5768.76
  -2   0  -628532.28 6341.71
  -2   0  -624329.87 5339.34
   2   0   7   10.32    9.24
   2   0   7   40.12    6.44
  -2   0  -7   38.53   15.69
  -2   0  -7   22.77    8.17
   2   0   8 4973.78  331.20
  -2   0  -8 4734.34  322.27
  -2   0  -8 4023.41  259.83
   2   0   9    1.50   11.02
   2   0   9   -4.49    7.06
  -2   0  -9   21.53   10.68
  -2   0  -9    2.07    7.81
   2   0  10 3527.50  236.54
   2   0  10 3409.82  183.89
  -2   0 -10 2810.45  197.59
  -2   0 -10 3277.66  177.98
   2   0  11   11.36   14.14
   2   0  11  -11.91   14.73
  -2   0 -11    4.25   21.08
  -2   0 -11   13.56    8.77
   2   0  12 3963.62  334.89
   2   0  12 3721.22  256.86
  -2   0 -12 3711.17  298.09
  -2   0 -12 3907.09  241.84
   2   0  13  -23.57   18.22
   2   0  13   -1.22   11.61
  -2   0 -13    4.54   14.78
  -2   0 -13    3.34   10.15
   2   0  14   92.40   25.16
   2   0  14   98.95   16.42
  -2   0 -14  160.39   26.81
  -2   0 -14   90.65   19.45
   2   0  15   37.45   34.43
   2   0  15   12.31   14.61
  -2   0 -15   -7.69   15.34
  -2   0 -15    5.96   10.68
   2   0  16 3240.96  375.93
   2   0  16 2353.23  258.78
  -2   0 -16 3397.71  235.19
  -2   0 -16 2829.96  175.74
   2   0  17   15.47   24.28
   2   0  17  -21.71   16.27
  -2   0 -17   18.59   23.91
  -2   0 -17    0.56   17.93
   2   0  18  912.38  102.47
   2   0  18 1047.25   77.38
  -2   0 -18 1122.34   71.30
   2   0  19   35.84   28.20
   2   0  19    4.90   19.60
  -2   0 -19   -2.07   17.06
  -2   0 -19    7.40   12.48
   2   0  20  341.82   56.72
   2   0  20  376.18   40.50
  -2   0 -20  322.19   47.01
  -2   0 -20  361.37   38.68
   2   0  21   -7.03   33.72
   2   0  21   23.57   23.35
  -2   0 -21    2.36   17.81
  -2   0 -21   14.98   13.40
   2   0  22 1376.47  229.94
   2   0  22 1745.86  182.67
  -2   0 -22 1289.04   94.31
  -2   0 -22 1157.34   72.94
   2   0  23    7.80   62.75
   2   0  23   51.57   28.61
  -2   0 -23   24.59   33.04
  -2   0 -23   18.59   23.62
   2   0  24  141.10   53.09
   2   0  24  144.78   39.59
  -2   0 -24  160.43   28.11
  -2   0 -24  154.82   20.87
   2   0  25   -3.51   42.18
   2   0  25  -21.90   31.19
  -2   0 -25   17.11   32.28
  -2   0 -25    9.19   15.32
   2   0  26 2416.56  431.26
   2   0  26 2521.19  344.85
  -2   0 -26 2740.66  237.00
  -2   0 -26 3025.17  214.85
   2   0  27   13.18   48.81
  -2   0 -27   21.24   21.75
  -2   0 -27    0.72   16.36
   2   0  28  -35.42   52.19
   2   0  28  -15.28   52.34
  -2   0 -28   47.53   34.18
  -2   0 -28    9.73   26.84
   2   0  29   36.19   32.49
  -2   0 -29    5.68   21.69
  -2   0 -29  -17.55   17.39
   2   0  30  283.45   56.28
  -2   0 -30  241.73   61.10
  -2   0 -30  363.94   48.60
   2   0  31  -38.88   47.36
   2   0  31    4.43   35.03
  -2   0 -31    1.14   22.87
  -2   0 -31    9.88   16.51
   2   0  32  163.34   60.26
  -2   0 -32   83.29   43.96
  -2   0 -32   84.16   27.60
   2   0  33  -50.34   59.15
   2   0  34  448.74  110.71
   2   0  35   88.02   66.14
   2   0  36  -58.60   68.07
  -2  -1  35  -30.01   88.41
  -2   1  35  162.60   65.96
  -2   1  33   35.38   71.29
  -2  -1  33   69.79   54.19
  -2   1  32  200.74   94.26
  -2  -1  32  234.41   68.81
  -2  -1  31   87.39   74.24
  -2  -1  31   70.86   50.38
  -2   1  31   92.51   58.18
  -2  -1  30   57.18   74.41
  -2   1  30  143.71   56.04
  -2  -1  29  -32.90   60.69
  -2   1  29  -37.01   44.44
  -2   1  28  129.78   63.41
  -2   1  27   38.31   54.37
  -2  -1  27   18.48   32.89
  -2  -1  26   47.01   54.30
  -2   1  26   52.64   52.14
  -2  -1  26   13.35   32.15
  -2   1  26   44.04   34.26
  -2  -1  25    1.39   49.20
  -2   1  25   37.82   47.51
  -2  -1  25    2.94   28.49
  -2   1  25    0.03   34.94
  -2  -1  24  -59.13   49.94
  -2   1  24  -44.91   47.63
  -2   1  23  523.75   90.26
  -2  -1  23  446.16   56.94
   2  -1 -22  419.59   26.37
   2   1 -22  438.43   24.02
  -2  -1  22  538.55   86.17
  -2  -1  22  459.08   74.81
  -2   1  22  329.17   52.54
   2  -1 -21   41.10    6.73
   2   1 -21   39.44   12.38
  -2  -1  21  106.26   43.69
  -2   1  21   83.29   41.76
  -2  -1  21  -21.19   48.14
  -2   1  21   63.09   28.34
   2  -1 -20 3048.60  153.07
   2   1 -20 2792.00  134.38
   2  -1 -20 2597.28  111.70
  -2  -1  20 2045.02  350.73
  -2   1  20 2835.85  373.37
  -2  -1  20 2696.37  291.78
  -2   1  20 2719.81  274.72
   2   1 -19  742.68   18.57
   2  -1 -19  716.27   24.92
   2  -1 -19  711.35   22.30
  -2  -1  19  835.60  102.15
  -2   1  19  790.57   99.14
  -2  -1  19  608.11   74.09
  -2   1  19  922.48   72.36
   2   1 -18 5453.20  310.50
   2  -1 -18 4652.60  294.91
   2   1 -18 4640.71  297.43
   2  -1 -18 5804.57  317.68
  -2  -1  18 5156.41  971.81
  -2   1  18 5101.02  731.74
  -2  -1  18 6255.47  661.59
  -2   1  18 5368.93  729.53
   2   1 -17    5.73    6.05
   2  -1 -17   -3.69    6.18
   2   1 -17    8.39    7.43
   2  -1 -17  -13.43    5.61
  -2  -1  17  -10.48   31.98
  -2   1  17   19.07   29.85
  -2  -1  17   11.28   21.93
  -2   1  17  -15.09   19.62
   2   1 -16 5692.75  351.38
   2  -1 -16 5554.01  341.62
   2   1 -16 5185.52  336.00
   2  -1 -16 6446.99  375.72
  -2  -1  16 6154.11  843.33
  -2   1  16 4905.90  721.59
  -2  -1  16 7366.39  716.33
  -2   1  16 5937.30  616.43
   2   1 -15 1062.66   32.00
   2  -1 -15 1044.46   30.12
  -2  -1  15  775.62  109.03
  -2   1  15 1222.06  105.91
  -2  -1  15 1102.97   81.72
  -2   1  15 1151.48   77.96
   2  -1 -14  150.92    9.51
   2   1 -14  134.07   12.32
   2  -1 -14  129.05    7.13
  -2  -1  14  234.23   52.69
  -2   1  14  125.40   32.71
  -2  -1  14  101.73   22.85
   2  -1 -13 2224.17   71.11
   2   1 -13 2199.50   96.06
   2  -1 -13 2427.01  183.53
  -2   1  13 1656.03  182.40
  -2  -1  13 1725.97  141.76
   2  -1 -12  117.23    7.41
   2   1 -12  105.15    6.14
   2  -1 -12  100.74   25.55
  -2  -1  12   92.87   27.56
  -2   1  12   99.78   26.48
  -2  -1  12  132.20   19.10
   2   1 -11   18.51    4.37
   2  -1 -11   16.63    7.39
   2  -1 -11   26.00   18.65
  -2   1  11   16.09    6.22
  -2  -1  11   51.34   20.14
  -2   1  11   23.86   29.61
  -2  -1  11   28.96   14.79
   2  -1 -10   87.05   30.77
   2   1 -10  104.80   15.71
  -2  -1  10   92.02    2.84
  -2   1  10   80.01   31.95
  -2  -1  10  126.57   16.12
   2   1  -9 2024.92   46.41
   2  -1  -9 2002.97   57.29
   2  -1  -9 1872.54  131.44
   2   1  -9 2094.63  119.34
  -2   1   9 2156.91   58.78
  -2  -1   9 2241.82   56.87
  -2   1   9 2232.28  147.61
  -2  -1   9 1971.07  118.46
   2   1  -8 7594.16  397.44
   2  -1  -8 7242.69  394.37
   2  -1  -8 5768.94  599.33
   2   1  -8 7775.27  659.03
  -2   1   8 6421.33  396.38
  -2  -1   8 6877.96  364.90
  -2   1   8 5876.82  627.01
  -2  -1   8 5318.76  532.22
   2   1  -7 2756.44   76.45
   2  -1  -7 2516.77   73.44
   2  -1  -7 2629.41  202.17
   2   1  -7 2366.27  135.06
  -2   1   7 2610.63   75.99
  -2  -1   7 2431.14   67.38
  -2   1   7 2568.02  160.16
  -2  -1   7 2262.65  162.09
   2  -1  -6    0.56    3.54
   2  -1  -6  -16.39   12.49
   2   1  -6   23.05   10.00
  -2   1   6   18.23   12.36
  -2  -1   6   21.34    9.22
   2  -1  -5 3352.70  114.80
   2  -1  -5 3930.82  228.31
   2   1  -5 2864.32  209.10
  -2  -1   5 3286.81  119.24
  -2   1   5 3144.48  205.12
  -2  -1   5 3666.64  191.81
   2   1  -438297.8510157.40
   2  -1  -442505.3011069.44
   2  -1  -438620.8012619.81
   2   1  -434385.8510907.47
  -2  -1   446122.1911755.15
  -2   1   443339.1811242.35
  -2   1   441579.7013217.07
  -2  -1   441463.5712641.44
   2   1  -341961.57 9757.92
   2  -1  -333330.20 7978.52
   2  -1  -329779.56 8440.42
   2   1  -337814.35 9877.24
  -2  -1   337302.74 8797.55
  -2   1   334823.86 8393.21
  -2   1   340027.6710810.36
  -2  -1   335745.59 9444.62
   2   1  -2   24.01    3.43
   2  -1  -2   17.00    5.97
   2   1  -2   31.12    4.65
  -2  -1   2   34.82    3.38
  -2   1   2   24.08    3.18
  -2   1   2   35.70    5.72
  -2  -1   2   26.45    5.27
   2   1   2 3953.21  204.10
   2  -1   2 4032.08  203.30
   2   1   2 4330.05  169.98
   2  -1   2 3894.87  146.60
  -2  -1  -2 4235.78  206.42
  -2  -1  -2 4052.13  165.59
  -2   1  -2 4066.69  147.66
   2   1   320995.33 2954.35
   2  -1   316300.34 2353.63
   2   1   316733.32 2201.93
   2  -1   315464.09 1867.77
  -2  -1  -321704.14 2925.72
  -2   1  -316518.97 2348.15
  -2  -1  -316568.49 2167.39
  -2   1  -316907.58 2059.94
   2   1   440182.5513193.79
   2  -1   445924.9614617.05
   2   1   439407.5811984.14
   2  -1   444958.1313099.25
  -2  -1  -445757.8814909.68
  -2   1  -444542.8114111.39
  -2  -1  -441614.4912766.72
  -2   1  -448462.8313971.69
   2   1   520393.00 4135.31
   2  -1   521261.48 4124.54
   2   1   526713.91 4562.95
   2  -1   523889.16 4066.85
  -2  -1  -518982.56 3727.85
  -2   1  -524199.76 4346.59
  -2  -1  -523142.83 4167.10
  -2   1  -523966.87 4100.14
   2   1   613894.74 1712.52
   2  -1   612092.86 1452.68
   2   1   612131.96 1394.04
   2  -1   612793.37 1391.93
  -2  -1  -614717.74 1667.82
  -2   1  -610831.99 1361.95
  -2  -1  -612279.15 1454.14
  -2   1  -611764.60 1343.45
   2   1   7 8080.26  908.43
   2  -1   7 8822.37  993.66
   2   1   7 9188.73  965.69
   2  -1   7 9667.00  957.21
  -2  -1  -710598.55 1040.90
  -2   1  -710296.32 1035.36
  -2  -1  -7 9155.90  953.51
  -2   1  -711664.23 1037.61
   2   1   8  684.89   33.91
   2  -1   8  677.45   29.80
   2   1   8  769.48   45.55
  -2  -1  -8  823.13   33.17
  -2   1  -8  723.90   37.24
  -2  -1  -8  818.53   35.03
  -2   1  -8  723.97   26.83
   2   1   9  241.13   26.50
   2   1   9  319.16   19.68
   2  -1   9  301.71   13.85
  -2   1  -9  344.13   21.81
  -2  -1  -9  271.13   17.99
  -2   1  -9  278.02   20.99
  -2  -1  -9  318.26   20.04
   2   1  10 6074.84  546.27
   2  -1  10 7064.79  647.62
   2   1  10 5642.30  548.48
   2  -1  10 6758.68  616.71
  -2   1 -10 7466.62  665.95
  -2  -1 -10 8132.20  697.77
  -2   1 -10 5397.87  500.46
  -2  -1 -10 6189.42  578.50
   2   1  11 3513.23  253.20
   2  -1  11 3144.98  235.21
   2   1  11 3292.75  287.34
  -2   1 -11 3372.45  269.37
  -2  -1 -11 3039.35  226.09
  -2   1 -11 2893.94  164.76
  -2  -1 -11 3596.07  239.61
   2   1  12 1586.51   90.64
   2  -1  12 1390.87  110.74
   2   1  12 1869.49  153.10
  -2   1 -12 1541.57   95.83
  -2  -1 -12 1822.80  112.70
   2   1  13 1166.08   61.92
   2  -1  13 1224.71   81.90
   2   1  13  951.59   75.69
   2  -1  13  926.99   61.07
  -2   1 -13 1176.48   89.41
  -2  -1 -13  983.62   54.42
  -2   1 -13 1069.90   48.33
  -2  -1 -13 1289.44   75.65
   2   1  14 1129.57   77.03
   2  -1  14 1083.20   95.68
   2   1  14 1372.47   97.74
   2  -1  14 1210.76   76.01
  -2   1 -14 1208.77   77.69
  -2  -1 -14 1277.46   67.64
  -2   1 -14 1246.62   57.28
   2   1  15  100.64   19.71
   2  -1  15   91.14   42.09
   2   1  15  121.85   25.85
   2  -1  15   57.81   18.55
  -2   1 -15   94.97   29.84
  -2  -1 -15  109.54   16.56
  -2   1 -15  103.35   13.18
  -2  -1 -15  109.24   24.27
   2  -1  16  357.37   49.63
   2   1  16  482.04   50.88
   2   1  16  423.13   36.76
  -2  -1 -16  534.40   46.51
  -2   1 -16  539.66   38.15
  -2  -1 -16  457.66   29.09
   2  -1  17    8.79   25.36
   2   1  17   12.86   24.78
   2  -1  17    4.71   17.85
   2   1  17   -1.20   17.56
  -2   1 -17   22.73   17.99
  -2  -1 -17   31.79   15.24
  -2   1 -17   -1.66   11.12
  -2  -1 -17   29.85   13.66
   2  -1  18  204.68   37.31
   2   1  18  112.46   36.48
   2  -1  18  147.19   39.65
   2   1  18  158.02   25.42
  -2   1 -18  191.29   27.30
  -2  -1 -18  118.37   21.58
  -2   1 -18  182.20   17.00
  -2  -1 -18  157.58   28.27
   2  -1  19  373.93   74.63
   2   1  19  190.10   45.81
   2  -1  19  280.07   44.70
   2   1  19  346.94   53.36
  -2   1 -19  297.64   35.30
  -2  -1 -19  236.69   28.30
  -2   1 -19  252.77   20.42
  -2  -1 -19  297.75   23.50
   2  -1  20  503.49   79.98
   2   1  20  748.20  121.20
   2  -1  20  536.91   52.02
   2   1  20  722.30   61.35
  -2   1 -20  544.87   80.00
  -2  -1 -20  860.45   74.19
  -2   1 -20  579.94   50.38
  -2  -1 -20  611.74   58.60
   2  -1  21  251.62   50.39
   2   1  21  174.05   71.15
   2  -1  21  240.23   31.32
   2   1  21  176.36   35.77
  -2   1 -21  155.09   30.52
  -2  -1 -21  183.62   25.45
  -2  -1 -21  233.15   21.98
   2  -1  22  383.10   75.54
   2   1  22  479.02   72.01
   2  -1  22  428.10   48.77
   2   1  22  486.07   57.06
  -2   1 -22  378.87   68.67
  -2  -1 -22  493.78   41.03
  -2   1 -22  479.51   32.23
  -2  -1 -22  423.49   35.24
   2  -1  23  869.50  207.03
   2   1  23  906.22  129.53
   2  -1  23  847.62   87.61
   2   1  23 1173.17  151.76
  -2   1 -23  765.64   80.47
  -2  -1 -23  921.75  106.58
  -2   1 -23 1098.91   61.63
  -2  -1 -23 1092.13   93.09
   2  -1  24  -16.56   44.32
   2   1  24    0.51   43.31
   2  -1  24   68.61   28.16
   2   1  24   74.82   33.02
  -2   1 -24   58.29   24.31
  -2  -1 -24   51.21   22.40
  -2   1 -24   69.26   27.27
  -2  -1 -24   88.38   19.55
   2  -1  25  174.90   61.66
   2   1  25  232.32   58.90
   2  -1  25  164.86   38.33
   2   1  25  191.36   46.16
  -2   1 -25  141.53   29.76
  -2  -1 -25  228.88   28.65
  -2   1 -25  218.34   23.33
  -2  -1 -25  148.18   37.43
   2  -1  26   98.96   50.96
   2   1  26  108.95   50.16
   2  -1  26   44.93   31.58
   2   1  26  125.72   37.02
  -2   1 -26   40.94   23.50
  -2  -1 -26   72.47   37.00
  -2   1 -26   58.69   18.57
  -2  -1 -26   46.78   19.32
   2  -1  27  946.99  181.43
   2   1  27  894.90  174.58
  -2   1 -27  715.72  133.30
  -2  -1 -27 1153.68   91.47
  -2   1 -27 1089.63   98.86
  -2  -1 -27 1236.73  111.17
   2   1  28  296.94   78.94
   2  -1  28  260.63   51.47
   2   1  28  254.02   64.33
  -2  -1 -28  315.65   37.52
  -2   1 -28  266.68   27.53
  -2  -1 -28  261.97   29.26
   2  -1  29   74.53   34.47
   2   1  29   28.20   43.76
  -2   1 -29   40.58   38.09
  -2  -1 -29   64.11   39.85
  -2   1 -29   42.64   28.81
  -2  -1 -29   63.98   31.18
   2  -1  30   -5.63   56.38
   2  -1  30   96.52   37.77
   2   1  30   70.23   47.93
  -2   1 -30   57.86   27.47
  -2  -1 -30   74.09   26.91
  -2   1 -30   98.19   20.90
  -2  -1 -30   87.15   20.80
   2  -1  31  118.38   62.17
   2   1  31   49.44   59.40
   2  -1  31  144.76   42.24
   2   1  31   42.69   53.38
  -2   1 -31   75.07   44.04
  -2  -1 -31  141.77   44.66
  -2   1 -31  129.25   21.79
  -2  -1 -31   93.49   35.43
   2  -1  32  132.26   72.52
   2   1  32  100.95   68.19
   2  -1  32  234.41   49.68
  -2   1 -32  148.90   32.79
  -2  -1 -32  195.93   31.46
  -2   1 -32  147.05   20.79
  -2  -1 -32  140.91   22.10
   2   1  33   10.91   58.59
   2   1  33   82.23   59.47
   2   1  34  182.99   90.70
   2   1  34  184.06   79.56
   2  -1  35  196.46   73.50
   2   1  35  116.08   80.42
   2  -1  36   11.08   75.21
   2  -1  36   38.21   20.66
  -2   2  35  110.34   93.26
  -2  -2  35  154.00   69.63
  -2   2  34   82.73   76.41
  -2  -2  34  -40.55   53.39
  -2   2  34  146.82   66.65
  -2  -2  33   58.11   78.63
  -2   2  33  102.32   75.23
  -2  -2  33   66.04   53.50
  -2  -2  32   36.03   46.57
  -2   2  31   88.85   56.02
  -2   2  30  145.47   59.08
  -2   2  29  103.88   68.88
  -2   2  29  128.19   50.27
  -2  -2  28   36.88   59.15
  -2   2  28    4.15   56.69
  -2  -2  28  -32.80   36.00
  -2   2  28   74.85   37.70
  -2   2  27   17.06   50.49
  -2  -2  27   43.12   34.73
   2  -2 -26    2.82    6.86
   2  -2 -26   -4.58    5.53
  -2  -2  26   36.30   53.21
  -2   2  26  -25.25   48.96
  -2  -2  26   40.83   28.75
  -2   2  26  -15.01   32.08
  -2  -2  25  524.35  106.10
  -2   2  25  483.76   94.69
  -2  -2  25  461.65   59.63
  -2   2  25  398.85   66.31
   2   2 -24    4.53    4.91
   2   2 -24    5.59    5.85
   2  -2 -24  -12.76   13.98
   2  -2 -24   13.03    5.61
  -2  -2  24   12.98   48.15
  -2   2  24   77.20   44.81
  -2  -2  24   32.38   26.35
  -2   2  24  -31.14   30.30
   2   2 -23  -10.08    8.24
   2   2 -23   -0.30   14.57
   2  -2 -23  -14.83   22.33
   2  -2 -23   -2.88    6.13
  -2   2  23   55.82   41.58
  -2  -2  23   26.33   24.60
   2   2 -22   -7.61   15.27
   2  -2 -22   -3.54   13.49
  -2  -2  22    3.57   43.53
  -2   2  22  -35.31   63.19
  -2  -2  22   21.56   24.05
  -2   2  22   -5.19   25.55
   2   2 -21 1633.66  102.70
   2  -2 -21 1279.57   79.23
   2  -2 -21 1242.00   46.76
  -2  -2  21 1188.15  185.60
  -2   2  21 1649.82  251.67
  -2  -2  21 1150.01  116.03
  -2   2  21 1368.06  116.69
   2   2 -20   18.46   12.39
   2   2 -20   50.56   13.34
   2  -2 -20   56.75   23.30
  -2  -2  20   42.94   41.86
  -2   2  20   80.43   61.42
  -2  -2  20   62.28   24.42
  -2   2  20   43.53   26.56
   2   2 -19    8.05    8.24
   2  -2 -19   40.49   15.28
   2   2 -19   57.02   13.18
   2  -2 -19   30.95   31.79
  -2   2  19    7.14    8.81
  -2  -2  19   63.94   59.12
  -2   2  19   -5.62   36.34
  -2  -2  19    8.64   35.43
   2   2 -18    2.23    7.83
   2  -2 -18   32.33   14.65
   2   2 -18   46.48   18.51
   2  -2 -18  -22.16   29.38
  -2   2  18   10.51    7.84
  -2  -2  18   10.28   34.99
  -2   2  18    2.38   33.33
  -2  -2  18   47.83   33.25
   2   2 -17 2394.81  146.26
   2  -2 -17 2198.25  138.92
   2   2 -17 3036.30  183.91
   2  -2 -17 2916.60  268.18
  -2  -2  17 2608.45  306.71
  -2   2  17 2715.36  293.38
  -2  -2  17 2278.73  267.12
   2   2 -16 1780.85   98.35
   2  -2 -16 1541.65   88.24
   2   2 -16 1832.70  111.66
   2  -2 -16 1885.86  165.79
  -2  -2  16 2145.00  205.40
  -2   2  16 1953.08  189.45
  -2  -2  16 1532.95  171.24
   2   2 -15   17.14   11.13
   2  -2 -15   31.07   26.43
   2   2 -15    3.03   21.87
  -2   2  15   34.81   14.90
  -2  -2  15   38.96    9.39
  -2   2  15   27.66   28.63
  -2  -2  15   44.79   28.16
   2  -2 -14 5086.42  393.42
   2   2 -14 4636.69  316.83
   2  -2 -14 5145.77  530.62
   2   2 -14 4786.98  458.98
  -2   2  14 4211.34  280.88
  -2  -2  14 4986.38  275.33
  -2   2  14 4888.00  553.78
  -2  -2  14 3894.69  395.87
   2  -2 -13  463.41   45.47
   2   2 -13  521.22   58.32
  -2  -2  13  417.24   18.48
  -2   2  13  410.99   47.86
  -2  -2  13  387.31   32.43
   2  -2 -12 1047.13   46.72
   2  -2 -12 1077.20   85.60
   2   2 -12 1289.11   78.23
  -2  -2  12 1109.47   31.39
  -2   2  12 1330.46  136.05
  -2  -2  12  953.49   62.68
   2   2 -11  129.21    8.30
   2  -2 -11   92.96   17.87
   2  -2 -11  140.11   26.32
   2   2 -11  118.01   20.71
  -2   2  11  146.52    7.81
  -2  -2  11  149.13    9.70
  -2   2  11  157.67   38.31
  -2  -2  11   95.47   18.33
   2   2 -10  283.69   14.62
   2  -2 -10  223.71   15.17
   2  -2 -10  210.46   27.49
   2   2 -10  272.01   24.03
  -2   2  10  217.44   12.75
  -2   2  10  248.42   28.18
  -2  -2  10  294.10   21.10
   2   2  -9  178.50    6.17
   2  -2  -9  204.82   22.87
   2   2  -9  174.53   19.22
  -2   2   9  173.05    7.07
  -2  -2   9  192.12    5.93
  -2   2   9  197.35   22.29
  -2  -2   9  190.22   25.88
   2   2  -8 2349.60   84.54
   2  -2  -8 2378.23   98.09
   2  -2  -8 2200.86  155.99
   2   2  -8 2774.47  161.77
  -2   2   8 2611.46   95.96
  -2  -2   8 2546.42  141.18
   2   2  -7 6557.00  436.98
   2  -2  -7 6502.58  467.56
   2  -2  -710186.67  872.77
   2   2  -7 7391.44  650.90
  -2   2   7 6948.56  452.42
  -2  -2   7 8153.39  597.34
  -2   2   7 8644.97  890.11
  -2  -2   7 6540.72  606.62
   2   2  -6 4064.88  169.91
   2  -2  -6 3719.78  171.10
   2  -2  -6 4401.61  343.61
   2   2  -6 3761.16  279.54
  -2   2   6 3855.87  197.40
  -2  -2   6 3676.18  220.71
  -2   2   6 3627.13  261.44
  -2  -2   6 3695.17  244.94
   2   2  -5 1814.32   50.57
   2  -2  -5 1833.21   53.19
   2  -2  -5 1483.43   87.00
   2   2  -5 1698.28   77.42
  -2  -2   5 1594.46   60.39
  -2   2   5 1596.32   96.17
  -2   2   5 1864.74  119.95
  -2  -2   5 1545.21  104.11
   2   2  -4 1143.75   40.12
   2  -2  -4 1267.38   34.23
   2  -2  -4 1200.50   58.32
   2   2  -4 1255.75   65.20
  -2  -2   4 1313.11   45.51
  -2   2   4 1181.95   53.23
   2   2  -3139986.8120105.5
   2  -2  -3129391.2110071.7
   2  -2  -3120098.8113294.5
   2   2  -3149116.6132699.1
  -2  -2   3133775.2113835.1
  -2   2   3140440.8118642.2
  -2   2   3146408.7130350.8
  -2  -2   3133616.5120858.7
   2   2  -2 3193.19  130.93
   2  -2  -2 3019.99  120.17
   2  -2  -2 2747.39  143.79
   2   2  -2 2896.13  134.26
  -2  -2   2 3074.77  120.61
  -2   2   2 3007.27  119.70
  -2  -2   2 3328.30  147.49
   2   2  -117388.74 2241.33
   2  -2  -115634.03 1978.60
   2  -2  -115267.05 2078.63
   2   2  -115833.81 2066.85
  -2  -2   115794.06 2019.48
  -2   2   114823.92 1894.07
  -2   2   116301.66 2125.11
  -2  -2   117618.68 2327.13
   2   2   0   69.30    7.32
   2  -2   0   84.47    6.52
   2   2   0   60.90    6.65
  -2  -2   0   70.28    6.82
  -2   2   0   61.59    9.97
  -2  -2   0   71.48    6.98
   2   2   125091.17 4952.70
   2  -2   127497.60 5360.34
   2  -2   128106.98 5105.38
   2   2   128693.62 5273.70
  -2  -2  -119328.02 4011.88
  -2   2  -125529.42 4891.77
  -2   2  -126180.13 4770.33
  -2  -2  -125901.68 4898.75
   2   2   2 1362.22   54.76
   2  -2   2 1572.67   56.06
   2  -2   2 1477.98   55.63
  -2  -2  -2 1548.78   54.40
  -2   2  -2 1480.76   51.78
  -2  -2  -2 1392.16   48.47
  -2   2  -2 1581.92   46.79
   2   2   3  413.65   18.01
   2  -2   3  433.54   17.20
  -2  -2  -3  390.75   25.47
  -2   2  -3  415.72   16.44
  -2  -2  -3  426.52   16.66
   2   2   419258.18 3266.52
   2  -2   416450.05 2903.19
   2   2   417914.88 2870.71
   2  -2   422775.86 3329.91
  -2  -2  -420914.28 3294.72
  -2   2  -419987.08 3362.50
  -2  -2  -419316.56 3093.15
  -2   2  -419079.04 2938.02
   2   2   512719.44 1598.58
   2  -2   512834.54 1483.44
   2   2   512898.06 1443.44
   2  -2   512333.54 1328.00
  -2  -2  -511730.87 1369.84
  -2   2  -512088.37 1404.13
  -2  -2  -512801.82 1549.89
  -2   2  -511639.82 1347.12
   2   2   6   39.07    9.24
   2   2   6   50.79    9.57
   2  -2   6   50.42    9.81
  -2  -2  -6   57.04    8.97
  -2   2  -6   49.43    7.00
   2   2   7  217.70   14.44
   2  -2   7  200.27   19.37
   2   2   7  200.52   13.51
  -2  -2  -7  224.74   13.28
  -2   2  -7  195.54   11.52
  -2  -2  -7  227.57   14.70
  -2   2  -7  242.75   16.56
   2   2   8 2023.58  114.67
   2  -2   8 2309.71  115.18
   2   2   8 2506.78  125.09
  -2  -2  -8 2427.20  116.12
  -2   2  -8 2420.91  131.23
  -2  -2  -8 2082.75  121.04
  -2   2  -8 2711.01  146.70
   2   2   9   11.09   10.98
   2  -2   9   19.55    9.73
   2   2   9    8.26   10.64
   2  -2   9   -0.22    8.57
  -2  -2  -9   -9.89    9.42
  -2   2  -9   16.74    7.78
  -2  -2  -9    6.12   12.50
  -2   2  -9   21.19   15.49
   2   2  10  160.59   16.89
   2  -2  10  223.10   15.38
   2   2  10  195.32   17.78
   2  -2  10  195.57   13.86
  -2  -2 -10  196.21   15.20
  -2   2 -10  161.79   12.14
  -2  -2 -10  216.97   20.20
  -2   2 -10  213.57   15.59
   2   2  11   10.38   14.02
   2   2  11   14.25   13.97
   2  -2  11    5.71    9.84
  -2   2 -11    6.48    8.65
  -2  -2 -11   44.91   24.84
  -2   2 -11   -8.20   11.99
   2  -2  12 1568.40   89.02
   2   2  12 1665.69  140.19
   2  -2  12 1749.53   88.87
  -2  -2 -12 1731.79   90.62
  -2   2 -12 1465.06   72.47
  -2  -2 -12 2008.22  123.31
  -2   2 -12 1619.09   92.42
   2   2  13  530.91   34.82
   2  -2  13  544.73   30.00
   2   2  13  474.18   40.72
   2  -2  13  360.52   41.83
  -2  -2 -13  498.86   28.36
  -2   2 -13  406.07   23.86
  -2  -2 -13  512.18   41.38
  -2   2 -13  452.90   30.78
   2   2  14 2203.41  143.91
   2  -2  14 2082.65  119.75
   2   2  14 1812.02  148.14
   2  -2  14 1897.04  119.47
  -2  -2 -14 1923.26  112.11
  -2   2 -14 2005.59  126.17
  -2  -2 -14 1983.62  154.35
  -2   2 -14 1783.35  125.15
   2   2  15  808.29   53.11
   2  -2  15  700.86   69.23
   2   2  15  741.53   67.03
   2  -2  15  810.10   48.66
  -2   2 -15  734.59   60.28
  -2  -2 -15  737.97   66.16
  -2   2 -15  826.92   54.13
  -2  -2 -15  792.22   66.31
   2   2  16 1495.17  102.62
   2  -2  16 1559.43  128.13
   2   2  16 1178.30  117.69
   2  -2  16 1208.56   85.39
  -2   2 -16 1325.74  138.53
  -2  -2 -16 1734.37  111.81
  -2   2 -16 1216.27   90.20
  -2  -2 -16 1587.98  125.03
   2   2  17 1433.96  116.54
   2  -2  17 1528.51  219.21
   2   2  17 1852.54  152.37
   2  -2  17 1632.08  108.32
  -2   2 -17 1448.60  119.86
  -2  -2 -17 1579.68   96.39
  -2  -2 -17 1568.44  143.55
   2   2  18  187.13   26.89
   2  -2  18  172.58   38.13
   2   2  18  178.63   35.80
   2  -2  18  116.42   23.47
  -2   2 -18  168.37   39.61
  -2  -2 -18  208.53   21.47
  -2   2 -18  157.90   17.51
  -2  -2 -18  156.21   35.72
   2   2  19   -2.26   21.30
   2  -2  19   44.40   30.77
   2   2  19   44.97   30.77
   2  -2  19   19.86   19.50
  -2   2 -19   19.71   19.98
  -2  -2 -19   11.47   16.65
  -2   2 -19   23.12   13.09
  -2  -2 -19    2.67   29.08
   2   2  20  118.90   26.14
   2  -2  20   88.98   59.78
   2   2  20   75.68   36.64
   2  -2  20   94.09   24.44
  -2   2 -20   59.44   39.87
  -2  -2 -20   88.38   20.79
  -2   2 -20  105.48   15.83
  -2  -2 -20   58.74   35.94
   2   2  21  -13.38   24.91
   2  -2  21   53.39   36.36
   2   2  21   17.57   35.07
   2  -2  21   28.94   22.65
   2   2  21   58.52   26.75
  -2   2 -21   30.39   23.24
  -2  -2 -21   31.41   30.24
  -2   2 -21   59.15   23.72
  -2  -2 -21   47.02   19.07
   2  -2  22  -25.88   37.78
   2   2  22    4.11   35.63
   2  -2  22   68.52   23.32
   2   2  22   24.62   28.04
  -2   2 -22   39.96   38.83
  -2  -2 -22   -5.94   19.59
  -2   2 -22    6.49   14.41
  -2  -2 -22   26.70   29.06
   2  -2  23 5345.26 1073.32
   2   2  23 6021.54 1060.86
   2  -2  23 6170.29  834.65
   2   2  23 6680.18  929.71
  -2  -2 -23 6740.87  767.20
  -2   2 -23 6603.10  642.89
  -2  -2 -23 6373.58  702.12
   2  -2  24  653.81  200.59
   2   2  24  698.61  121.51
   2  -2  24  757.23   81.70
   2   2  24  785.91   97.90
  -2  -2 -24  875.18   72.19
  -2   2 -24  810.30   52.73
  -2  -2 -24  848.75   62.19
   2  -2  25   77.58   48.23
   2   2  25  -25.02   44.95
   2  -2  25   47.81   28.82
   2   2  25   91.63   35.43
  -2   2 -25   13.34   26.01
  -2  -2 -25   93.86   35.56
  -2   2 -25   42.51   27.49
  -2  -2 -25   26.88   20.38
   2  -2  26 1095.93  183.66
   2   2  26 1032.43  169.96
   2  -2  26  776.62  162.52
   2   2  26 1121.02  136.05
  -2  -2 -26 1311.22   92.45
  -2   2 -26 1113.33   71.47
  -2  -2 -26  887.54   78.70
   2  -2  27  497.00  113.36
   2   2  27  456.88  102.58
   2  -2  27  358.23   98.63
   2   2  27  432.79  122.83
  -2  -2 -27  559.11   50.66
  -2   2 -27  444.87   38.97
  -2  -2 -27  524.64   45.61
   2   2  28  125.83   55.64
   2  -2  28   45.67   34.28
   2   2  28   67.32   39.86
  -2   2 -28   45.42   38.46
  -2  -2 -28   84.00   39.03
  -2   2 -28   57.01   30.26
  -2  -2 -28   28.41   22.04
   2  -2  29  112.64   59.74
   2   2  29   74.18   57.61
   2  -2  29   76.77   33.72
   2   2  29   81.81   42.71
  -2   2 -29   31.50   25.81
  -2  -2 -29   56.79   25.00
  -2   2 -29   50.08   19.17
  -2  -2 -29   81.15   21.77
   2  -2  30   36.43   48.65
   2  -2  30   15.53   31.65
   2   2  30  -24.30   40.36
  -2   2 -30   18.33   39.84
  -2  -2 -30   32.68   24.07
  -2   2 -30   -3.04   17.60
  -2  -2 -30   14.47   20.10
   2  -2  31   73.68   52.45
   2   2  31   29.87   71.10
   2  -2  31   57.99   34.24
   2   2  31   91.32   68.65
  -2   2 -31   13.01   24.71
  -2  -2 -31  -11.28   37.75
  -2   2 -31    7.52   26.58
  -2  -2 -31   17.52   19.04
   2   2  32  411.25   77.05
   2  -2  32  380.09   58.66
  -2  -2 -32  260.64   41.14
  -2   2 -32  295.63   27.52
  -2  -2 -32  223.69   45.28
   2   2  33   -6.78   51.05
   2   2  33   75.15   65.90
   2  -2  34    9.83   75.49
   2   2  34   43.57   65.63
   2   2  34  106.71   73.65
   2  -2  35   -3.47   72.58
   2   2  35   54.95   61.52
   2   2  35  -33.67   75.05
   2   2  36   53.20   71.29
  -2   3  35  -25.32   69.57
  -2  -3  35   28.31   58.07
  -2   3  34   24.13   78.21
  -2  -3  34  110.59   65.54
  -2   3  34  161.27   71.02
  -2  -3  33   73.93   77.15
  -2   3  33  109.94  100.05
  -2  -3  33   28.99   52.24
  -2   3  33  -19.71   55.39
  -2  -3  32  134.45  100.54
  -2  -3  32  261.83  104.42
  -2   3  32  194.81   72.74
  -2   3  31   78.88   75.51
  -2   3  31  111.40   58.10
  -2   3  30   81.94   63.23
  -2   3  30   -0.83   47.40
  -2  -3  29   72.22   73.89
  -2   3  29   37.33   66.12
  -2  -3  29  103.41   44.12
  -2   3  29  166.48   48.24
  -2  -3  28   50.60   64.24
  -2   3  28   82.27   56.33
  -2  -3  28   47.40   37.18
  -2   3  28   31.82   40.83
  -2  -3  27  568.15  143.47
  -2   3  27  711.44  124.56
  -2  -3  27  660.98   86.54
  -2   3  27  658.87   95.01
  -2  -3  26  244.39  127.54
  -2   3  26  200.92   73.35
  -2  -3  26  210.59   43.86
  -2   3  26  249.02   74.18
   2   3 -25   -0.59   12.76
   2   3 -25   -7.08   17.18
   2  -3 -25   13.70   26.35
   2  -3 -25    9.87    9.57
  -2  -3  25   48.59   52.51
  -2   3  25   48.87   48.54
  -2  -3  25  -32.28   27.47
  -2   3  25   37.45   30.53
   2   3 -24   28.68   17.78
   2   3 -24   52.40   12.14
   2  -3 -24   56.14   25.09
   2  -3 -24   78.15   11.33
  -2  -3  24   55.93   57.28
  -2   3  24  170.77   51.11
  -2  -3  24   59.38   29.08
  -2   3  24   43.57   33.70
   2  -3 -23 1239.82  120.09
   2  -3 -23 1433.52   70.16
  -2  -3  23 1407.49  218.82
  -2   3  23 1510.60  201.78
  -2  -3  23 1333.74  126.44
  -2   3  23 1013.69  128.30
   2   3 -22    3.05   11.06
   2   3 -22   -0.68   14.49
   2  -3 -22   45.47   34.33
   2  -3 -22   80.06   39.60
  -2   3  22    6.01   19.72
  -2  -3  22    3.58   44.81
  -2   3  22   29.71   40.06
  -2  -3  22   23.97   24.59
   2   3 -21  103.08   17.87
   2  -3 -21   51.19   38.31
   2  -3 -21  194.70   45.56
  -2   3  21   92.99   24.66
  -2  -3  21  156.19   51.56
  -2   3  21  200.39   48.28
  -2  -3  21  105.85   28.29
   2   3 -20  102.46   25.92
   2  -3 -20   97.56   23.69
   2  -3 -20  133.50   42.96
  -2   3  20   95.28   24.86
  -2  -3  20  147.69   49.13
  -2   3  20  127.77   44.83
  -2  -3  20  148.72   30.65
   2   3 -19 2941.07  247.44
   2  -3 -19 3116.04  252.76
   2  -3 -19 2927.16  499.62
   2   3 -19 2931.21  321.01
  -2   3  19 2688.30  295.23
  -2  -3  19 3208.99  193.11
  -2   3  19 3125.39  384.05
  -2  -3  19 3049.43  291.14
   2   3 -18  565.92   60.25
   2  -3 -18  491.38   41.27
   2  -3 -18  688.34   74.89
   2   3 -18  427.48   59.03
  -2   3  18  537.39   48.67
  -2  -3  18  511.12   24.49
  -2   3  18  515.80   74.08
  -2  -3  18  532.59   49.74
   2   3 -17   -2.57   26.43
   2  -3 -17   35.49   16.45
   2  -3 -17   70.40   30.00
   2   3 -17   65.43   25.59
  -2   3  17   18.51   19.15
  -2  -3  17   21.35    8.68
  -2   3  17   36.24   31.11
  -2  -3  17   21.72   20.58
   2  -3 -16  322.32   28.30
   2   3 -16  338.82   42.90
   2  -3 -16  481.99   73.26
   2   3 -16  408.62   43.17
  -2   3  16  289.23   29.77
  -2   3  16  267.89   52.21
  -2  -3  16  354.33   34.36
   2  -3 -15  763.02   51.56
   2   3 -15  939.15   76.36
   2  -3 -15  676.34   78.51
   2   3 -15  898.33   73.09
  -2   3  15  875.84   40.73
  -2   3  15  917.90   89.45
  -2  -3  15  742.45   59.53
   2   3 -14  820.53   57.32
   2  -3 -14  877.82   56.75
   2  -3 -14  986.09   85.75
   2   3 -14  975.75  105.54
  -2   3  14  938.74   41.25
  -2  -3  14  902.74   43.91
  -2   3  14 1018.36   89.97
  -2  -3  14  791.19   60.36
   2   3 -13 3575.08  228.40
   2  -3 -13 3189.40  257.60
   2  -3 -13 3995.45  380.70
   2   3 -13 4276.28  360.94
  -2   3  13 3585.33  234.61
  -2  -3  13 3994.49  210.27
  -2   3  13 3996.22  399.14
  -2  -3  13 3901.41  382.78
   2  -3 -12   66.44   23.40
   2   3 -12   57.38   30.25
  -2   3  12   28.14    8.49
  -2   3  12   -2.54   23.83
  -2  -3  12   34.28   17.80
   2   3 -11 2013.48   95.97
   2  -3 -11 1726.92  118.23
   2  -3 -11 2746.87  225.86
   2   3 -11 1943.15  143.97
  -2   3  11 1866.54   85.03
  -2   3  11 1989.88  158.60
  -2  -3  11 2345.37  146.12
   2   3 -10 1581.47   78.07
   2  -3 -10 1737.70  107.12
   2  -3 -10 1737.92  131.82
   2   3 -10 1788.28  144.88
  -2   3  10 1766.24   70.72
  -2  -3  10 2006.23   80.17
  -2   3  10 1689.68  166.26
  -2  -3  10 2030.82  120.74
   2   3  -9 1591.82   54.96
   2  -3  -9 1448.51   86.32
   2  -3  -9 1638.19  142.20
  -2   3   9 1476.86   52.47
  -2  -3   9 1546.73   60.29
  -2   3   9 1417.37   93.81
  -2  -3   9 1572.71  119.10
   2   3  -8 1422.75   47.62
   2  -3  -8 1211.87   58.03
   2  -3  -8 1451.65   87.57
   2   3  -8 1291.62   71.11
  -2   3   8 1380.21   56.47
  -2  -3   8 1387.64   46.86
  -2   3   8 1159.30   75.91
  -2  -3   8 1466.54   76.49
   2   3  -7 1477.65   47.06
   2  -3  -7 1543.45   66.67
   2  -3  -7 1453.06   84.75
   2   3  -7 1384.58   72.71
  -2   3   7 1630.28   65.67
  -2  -3   7 1566.56   65.21
  -2   3   7 1315.59   77.04
  -2  -3   7 1336.71   95.49
   2   3  -6 2716.39  108.67
   2  -3  -6 2464.98  109.01
   2  -3  -6 3000.15  215.32
   2   3  -6 2758.05  179.50
  -2  -3   6 2551.29  160.94
  -2   3   6 2969.00  166.01
  -2  -3   6 2554.65  146.10
   2   3  -5  941.31   28.60
   2  -3  -5  924.19   30.12
   2  -3  -5  874.40   65.15
   2   3  -5  793.39   39.54
  -2  -3   5  884.24   46.19
  -2   3   5  910.88   48.23
  -2  -3   5  935.85   41.23
   2   3  -440473.3711639.72
   2  -3  -439177.4111235.41
   2  -3  -447251.8814782.23
   2   3  -435740.9711856.97
  -2  -3   442372.7212744.08
  -2   3   438707.4113013.08
  -2   3   441216.1812977.86
  -2  -3   438600.0012120.30
   2   3  -3 4082.57  206.86
   2  -3  -3 3946.22  201.33
   2  -3  -3 4355.27  311.63
   2   3  -3 3780.67  230.31
  -2  -3   3 4011.81  211.56
  -2   3   3 3253.24  228.01
  -2   3   3 4442.38  254.53
  -2  -3   3 3809.77  234.97
   2   3  -257325.5821452.71
   2  -3  -255693.3020503.39
   2  -3  -245174.2419146.19
   2   3  -253968.9321039.52
  -2  -3   253834.4120272.73
  -2   3   266123.7126183.79
  -2   3   249602.4620083.98
  -2  -3   256510.9522390.25
   2   3  -1 3843.32  194.80
   2  -3  -1 3567.60  205.72
   2  -3  -1 4015.20  212.80
   2   3  -1 3696.24  201.38
  -2  -3   1 3773.17  188.77
  -2   3   1 3977.54  202.62
  -2   3   1 3026.32  222.87
  -2  -3   1 2941.02  224.16
   2   3   038604.6210949.45
   2  -3   035020.31 9562.88
   2  -3   035673.5710219.82
   2   3   039620.5610968.34
  -2  -3   035712.8310016.10
  -2   3   036904.9610055.45
  -2   3   043388.4111625.74
  -2  -3   034210.98 9893.89
   2   3   1 4136.34  214.31
   2  -3   1 3589.69  189.49
   2  -3   1 3864.14  200.25
   2   3   1 3566.81  198.08
  -2  -3  -1 3594.81  187.13
  -2   3  -1 3706.43  190.56
  -2  -3  -1 3828.57  245.32
  -2   3  -1 3432.58  182.82
   2   3   2 2005.76   84.40
   2  -3   2 1835.84   74.11
   2  -3   2 2016.00   77.15
   2   3   2 1712.95   74.68
  -2  -3  -2 1880.12   77.92
  -2   3  -2 1758.27   71.64
  -2  -3  -2 1743.68   75.24
  -2   3  -2 1839.72   72.01
   2   3   355127.9319187.78
   2  -3   348863.4216733.07
   2   3   346021.0716088.93
   2  -3   346701.9716152.49
  -2  -3  -349691.4717036.05
  -2   3  -349643.4917046.23
  -2  -3  -346424.1116494.27
  -2   3  -341279.4914690.23
   2   3   4 3026.18  151.71
   2  -3   4 2816.97  160.32
   2   3   4 2776.38  139.45
   2  -3   4 2747.63  133.17
  -2  -3  -4 2960.68  166.19
  -2   3  -4 2701.26  132.89
  -2  -3  -4 3005.14  155.60
  -2   3  -4 2871.96  151.81
   2   3   5 4098.21  265.19
   2  -3   5 3604.93  206.39
   2   3   5 3934.58  223.51
   2  -3   5 4360.32  221.62
  -2  -3  -5 3511.19  202.95
  -2   3  -5 3429.18  193.08
  -2  -3  -5 4163.57  236.74
  -2   3  -5 3275.89  183.22
   2   3   6 6779.03  700.91
   2  -3   6 7850.11  737.92
   2   3   6 7916.81  785.92
   2  -3   6 9338.10  802.42
  -2  -3  -6 9719.78  847.55
  -2   3  -6 8570.65  762.81
  -2  -3  -6 8152.02  788.44
  -2   3  -6 8728.93  815.41
   2   3   7 2633.47  130.43
   2  -3   7 2117.30  108.27
   2   3   7 2528.43  125.36
  -2  -3  -7 2234.44  110.01
  -2   3  -7 2127.45  101.22
  -2  -3  -7 2091.81  117.22
  -2   3  -7 2360.54  109.32
   2   3   8  312.15   21.69
   2  -3   8  367.32   17.51
  -2  -3  -8  323.25   27.91
  -2   3  -8  311.19   15.91
  -2   3  -8  329.46   17.44
   2   3   9 1242.24   62.21
   2  -3   9 1253.02   72.47
   2   3   9 1172.74   66.35
  -2  -3  -9 1296.49   57.51
  -2   3  -9 1121.59   47.93
  -2  -3  -9 1308.28   71.78
  -2   3  -9 1040.56   52.62
   2   3  10  135.86   15.23
   2  -3  10   97.69   14.48
   2   3  10  104.34   16.90
  -2  -3 -10  131.56   14.37
  -2   3 -10   81.74   17.87
  -2  -3 -10  144.40   19.22
  -2   3 -10  135.54   14.35
   2   3  11  500.10   31.67
   2  -3  11  491.20   43.84
   2   3  11  433.92   33.76
  -2  -3 -11  530.19   28.86
  -2  -3 -11  590.86   40.12
  -2   3 -11  428.72   31.88
   2   3  12   85.80   16.43
   2  -3  12   76.20   15.06
   2   3  12   80.08   19.10
   2  -3  12   89.71   16.05
  -2  -3 -12   98.57   14.46
  -2   3 -12   90.11   18.64
  -2  -3 -12   38.05   33.06
  -2   3 -12   67.35   17.45
   2   3  13   84.33   19.31
   2  -3  13   72.27   15.73
   2   3  13  114.35   21.31
   2  -3  13  120.33   27.28
  -2  -3 -13  122.95   16.12
  -2   3 -13   76.08   12.50
  -2  -3 -13  105.44   23.62
  -2   3 -13   99.48   18.70
   2   3  14  301.85   30.61
   2  -3  14  296.33   25.20
   2   3  14  256.94   31.64
   2  -3  14  351.48   27.53
  -2  -3 -14  377.29   25.27
  -2   3 -14  299.99   19.92
  -2  -3 -14  327.20   57.28
  -2   3 -14  322.15   43.32
   2   3  15  536.08   45.94
   2  -3  15  449.35   33.21
   2   3  15  374.86   64.38
   2  -3  15  440.97   34.94
  -2  -3 -15  478.70   32.64
  -2   3 -15  451.26   37.96
  -2   3 -15  516.53   38.84
   2   3  16    5.98   34.44
   2  -3  16   39.90   15.66
   2   3  16   39.39   22.43
   2  -3  16   -5.00   17.65
  -2  -3 -16   23.93   15.07
  -2   3 -16   34.22   18.77
  -2  -3 -16   41.71   40.75
  -2   3 -16   -5.73   29.09
   2   3  17  401.00   39.05
   2  -3  17  326.36   30.52
   2   3  17  353.46   42.11
   2  -3  17  248.22   32.69
  -2  -3 -17  400.23   29.80
  -2   3 -17  285.47   34.05
  -2  -3 -17  407.06   48.08
  -2   3 -17  304.29   36.36
   2   3  18   28.44   34.65
   2  -3  18   34.44   28.31
   2   3  18   28.10   24.57
   2  -3  18   -2.68   19.73
  -2   3 -18   33.32   21.74
  -2  -3 -18    9.69   26.24
  -2   3 -18   -7.01   12.42
  -2  -3 -18    0.34   48.31
   2   3  19  320.89   36.82
   2  -3  19  259.15   50.15
   2   3  19  202.58   43.20
   2  -3  19  274.19   51.96
  -2   3 -19  204.00   37.77
  -2  -3 -19  270.64   41.20
  -2   3 -19  252.26   22.42
  -2  -3 -19  381.83   50.46
   2   3  20   73.29   40.33
   2  -3  20   42.05   36.01
   2   3  20   51.54   31.08
   2  -3  20   11.02   36.84
  -2   3 -20   29.16   24.64
  -2  -3 -20   48.14   19.16
  -2   3 -20   44.16   15.10
  -2  -3 -20  130.84   34.59
   2   3  21   31.78   29.83
   2  -3  21  -24.75   64.65
   2   3  21  120.46   35.02
   2  -3  21   52.77   39.20
  -2   3 -21   70.22   27.23
  -2  -3 -21   77.45   21.75
  -2   3 -21   82.10   17.17
  -2  -3 -21  143.93   60.10
   2   3  22  272.27   82.12
   2  -3  22  424.16   76.70
   2   3  22  440.73   65.85
   2  -3  22  417.50   69.78
  -2  -3 -22  427.02   40.25
  -2   3 -22  388.39   32.92
  -2  -3 -22  491.18   71.27
   2   3  23 3362.85  548.42
   2  -3  23 4544.96  674.34
   2   3  23 4064.60  579.13
   2  -3  23 3859.93  593.01
  -2  -3 -23 4679.06  438.16
  -2   3 -23 4247.64  437.05
  -2  -3 -23 4323.39  605.86
   2  -3  24 3190.77  616.88
   2   3  24 2803.45  388.00
   2  -3  24 2435.66  390.80
  -2  -3 -24 3130.38  343.13
  -2   3 -24 2757.20  204.90
   2  -3  25  203.08   61.98
   2   3  25  200.14   54.02
   2  -3  25   15.96   61.00
  -2   3 -25   44.76   56.23
  -2  -3 -25  183.69   29.10
  -2   3 -25  153.04   22.70
  -2  -3 -25  198.17   30.72
   2  -3  26  469.91  108.87
   2   3  26  529.30   92.85
   2  -3  26  506.93  105.96
   2   3  26  523.65   80.18
  -2  -3 -26  459.50   52.29
  -2   3 -26  525.32   40.74
  -2  -3 -26  587.24   79.36
   2  -3  27  942.66  181.96
   2   3  27  888.34  151.02
   2  -3  27  878.04  111.35
   2   3  27 1031.95  193.91
  -2  -3 -27  848.46   85.47
  -2   3 -27 1143.44  100.82
  -2  -3 -27  977.30   88.25
   2  -3  28  438.18  139.21
   2   3  28  778.16  122.60
   2  -3  28  468.70   79.47
   2   3  28  865.60  100.84
  -2  -3 -28  536.87   88.34
  -2   3 -28  660.44   50.01
  -2  -3 -28  673.04   59.60
   2  -3  29  170.62   78.03
   2   3  29  249.14   63.96
   2  -3  29  119.79   44.26
   2   3  29  257.65   53.83
  -2   3 -29   36.06   55.80
  -2  -3 -29  133.20   31.27
  -2   3 -29  194.16   25.61
  -2  -3 -29  170.56   31.18
   2  -3  30  219.89   71.78
   2   3  30  221.78   67.50
   2  -3  30  201.04   47.82
   2   3  30  163.70   59.25
  -2  -3 -30  137.08   33.74
  -2   3 -30  172.52   40.36
  -2  -3 -30  214.46   32.72
   2  -3  31   23.96  100.39
   2   3  31  108.52   92.64
   2  -3  31  125.89   41.89
   2   3  31  150.19   78.67
  -2   3 -31   35.33   28.05
  -2   3 -31   91.38   21.69
  -2  -3 -31   94.39   40.21
   2   3  32   75.97   73.73
   2  -3  32   22.56   47.67
   2   3  32    7.47   58.24
  -2   3 -32   20.52   25.42
  -2  -3 -32  -12.21   24.15
  -2   3 -32  -10.47   15.59
  -2  -3 -32   -2.96   18.43
   2  -3  33   69.03   62.03
   2   3  33  114.08   94.70
   2  -3  33    7.55   52.05
   2   3  33  -17.65   64.42
   2  -3  34   18.08   72.96
   2   3  34   50.03   60.25
   2   3  34  -24.41   66.44
   2  -3  35  204.91  158.59
   2   3  35   97.82   83.75
   2   3  35  231.81   97.93
  -2  -4  35    2.25   85.81
  -2   4  35   76.14  109.29
  -2  -4  35  -17.83   57.51
  -2   4  35  -40.57   63.68
  -2  -4  34   93.15   93.16
  -2   4  34   92.63  119.30
  -2  -4  34  -34.64  100.02
  -2   4  34  140.85   70.64
  -2  -4  33   33.85   89.95
  -2   4  33  162.74   73.90
  -2  -4  33   40.37   93.86
  -2   4  33  109.72  103.27
  -2  -4  32   65.32   83.40
  -2   4  32  101.15   67.43
  -2  -4  32   60.98   54.20
  -2   4  32   89.77   60.98
  -2  -4  31  174.80  105.97
  -2   4  31  241.98   87.00
  -2  -4  31  226.54   70.41
  -2   4  31  318.31   75.85
  -2  -4  30   80.45   70.98
  -2   4  30   27.16   57.85
  -2  -4  30   31.87   45.44
  -2   4  30   51.17   51.15
  -2   4  29  243.63   75.11
  -2  -4  29  207.16   59.06
  -2   4  29  252.24   99.08
   2  -4 -28   81.72   17.19
  -2  -4  28   26.34   70.05
  -2   4  28  170.64   55.79
  -2  -4  28   86.16   44.02
  -2   4  28   99.61   43.74
   2  -4 -27  223.22   60.69
  -2  -4  27  308.99   94.72
  -2   4  27  316.07   74.65
  -2  -4  27  274.73   57.69
  -2   4  27  334.12   60.06
   2   4 -26  174.76   20.89
   2  -4 -26  173.47   31.87
   2  -4 -26  168.78   20.49
   2  -4 -26  122.64   64.58
  -2  -4  26  144.29   75.64
  -2   4  26  250.56   59.83
  -2   4  26  162.05   46.81
   2   4 -25  183.73   34.80
   2  -4 -25  146.30   51.40
  -2  -4  25  215.10   76.60
  -2   4  25  222.84   63.76
  -2  -4  25  251.08   44.98
   2   4 -24  312.32   29.14
   2  -4 -24  374.51   81.07
  -2   4  24  200.76   48.90
  -2  -4  24  353.50   89.04
  -2   4  24  300.30   72.50
  -2  -4  24  480.97   53.93
   2   4 -23  242.68   33.70
   2  -4 -23  176.31   41.73
   2  -4 -23  308.28   60.41
  -2   4  23   93.50   40.69
  -2  -4  23  132.02   68.32
  -2   4  23  195.81   56.33
  -2  -4  23  212.34   41.68
   2  -4 -22 1279.85  121.24
   2  -4 -22 1359.35  242.12
   2   4 -22 1131.23  133.55
  -2   4  22  810.69  123.39
  -2  -4  22 1090.21   69.58
  -2   4  22 1126.83  150.86
  -2  -4  22 1332.14  119.31
   2   4 -21  308.94   29.28
   2  -4 -21  201.76   44.92
   2  -4 -21  322.80   59.70
   2   4 -21  265.91   49.23
  -2   4  21  150.53   32.94
  -2  -4  21  223.69   20.26
  -2   4  21  254.20   53.84
  -2  -4  21  219.30   39.35
   2   4 -20  282.00   28.78
   2  -4 -20  279.24   63.94
   2  -4 -20  336.08   56.78
   2   4 -20  288.47   48.56
  -2   4  20  257.92   31.35
  -2  -4  20  237.61   20.73
  -2   4  20  178.18   53.17
  -2  -4  20  183.73   38.09
   2   4 -19   16.33   17.45
   2  -4 -19   14.46   37.29
   2  -4 -19   48.33   54.40
   2   4 -19   59.08   30.04
  -2   4  19   -1.73   16.82
  -2  -4  19   20.94   18.60
  -2   4  19   15.68   32.10
  -2  -4  19  -27.31   25.51
   2   4 -18 1019.29   66.32
   2  -4 -18  933.36  128.02
   2  -4 -18 1074.60  118.07
   2   4 -18 1026.17  103.60
  -2  -4  18 1009.41   70.35
  -2   4  18 1144.49  116.29
  -2  -4  18  984.04   95.74
   2   4 -17  421.01   30.32
   2  -4 -17  355.15   65.73
   2  -4 -17  361.59   59.33
   2   4 -17  509.94   78.83
  -2   4  17  381.73   30.69
  -2  -4  17  353.58   32.87
  -2   4  17  390.54   55.07
  -2  -4  17  439.04   45.82
   2   4 -16  784.50   46.05
   2  -4 -16  595.58   89.99
   2  -4 -16  685.33   81.76
   2   4 -16  802.24   73.45
  -2  -4  16  722.90   48.17
  -2   4  16  698.83   78.02
  -2  -4  16  767.68   65.07
   2   4 -15   25.79   14.88
   2  -4 -15   74.11   32.43
   2  -4 -15   33.82   27.60
   2   4 -15   -5.81   23.94
  -2   4  15   43.40   19.75
  -2  -4  15   33.61   16.58
  -2   4  15   23.99   27.00
  -2  -4  15   22.99   33.60
   2   4 -14 1379.20   77.06
   2  -4 -14 1270.91  144.03
   2  -4 -14 1177.54  182.28
  -2   4  14 1093.16   90.64
  -2  -4  14 1467.49   77.43
  -2   4  14 1195.98  115.71
  -2  -4  14 1310.99   99.00
   2   4 -13  800.39   48.00
   2  -4 -13  728.57   65.62
   2   4 -13  640.32   67.73
  -2   4  13  946.22   56.47
  -2   4  13  813.57  104.87
  -2  -4  13  866.27   61.72
   2   4 -12 4276.57  352.11
   2  -4 -12 3452.61  330.27
   2  -4 -12 4456.65  398.83
   2   4 -12 3469.60  307.22
  -2   4  12 3960.12  247.57
  -2  -4  12 3547.30  243.71
  -2   4  12 3135.85  341.43
  -2  -4  12 3821.23  322.71
   2   4 -11  706.73   55.04
   2  -4 -11  934.53   79.31
   2  -4 -11  712.97   72.26
   2   4 -11 1029.94   62.82
  -2   4  11  897.54   39.53
  -2  -4  11  943.35   46.71
  -2   4  11  857.88   68.34
  -2  -4  11  808.72   78.92
   2   4 -10  514.61   25.12
   2  -4 -10  505.63   46.65
   2  -4 -10  423.97   44.90
   2   4 -10  553.15   39.32
  -2  -4  10  559.08   21.77
  -2   4  10  653.10   45.47
  -2  -4  10  564.89   37.29
   2   4  -9  371.18   19.00
   2  -4  -9  411.44   35.32
   2   4  -9  308.90   28.13
  -2   4   9  361.74   17.46
  -2  -4   9  332.93   16.44
  -2   4   9  406.24   32.34
  -2  -4   9  307.19   26.83
   2   4  -8 1684.11   67.25
   2  -4  -8 1355.92   80.58
   2  -4  -8 1459.72  143.36
   2   4  -8 1644.24   88.36
  -2   4   8 1458.77   60.84
  -2  -4   8 1529.73   62.45
  -2   4   8 1300.45   92.68
  -2  -4   8 1594.05   92.16
   2   4  -7  577.16   21.61
   2  -4  -7  616.56   34.21
   2  -4  -7  649.21   41.68
   2   4  -7  600.55   35.18
  -2   4   7  628.90   35.41
  -2  -4   7  525.38   32.32
  -2   4   7  720.25   57.80
  -2  -4   7  527.95   33.98
   2   4  -6 2767.18  138.15
   2  -4  -6 3233.66  239.98
   2  -4  -6 2946.74  202.25
   2   4  -6 3100.91  191.86
  -2   4   6 2889.65  181.77
  -2  -4   6 2692.56  227.36
  -2   4   6 3591.51  219.74
   2   4  -5 5595.61  361.08
   2  -4  -5 5586.89  374.02
   2  -4  -5 4291.72  400.73
   2   4  -5 6073.26  443.61
  -2   4   5 5475.89  442.38
  -2  -4   5 4967.09  479.17
  -2   4   5 5649.51  447.55
  -2  -4   5 5560.21  431.97
   2   4  -4  745.19   27.64
   2  -4  -4  851.48   31.20
   2  -4  -4  654.31   38.74
   2   4  -4  839.90   37.99
  -2   4   4  749.02   52.70
  -2  -4   4  862.99   75.20
  -2  -4   4  678.48   36.33
   2   4  -325311.81 5034.73
   2  -4  -323845.85 4700.07
   2  -4  -321555.10 4987.05
   2   4  -326225.97 5505.12
  -2  -4   324708.58 5404.46
  -2   4   324224.07 5982.78
  -2   4   328200.28 6140.31
  -2  -4   326275.20 5794.94
   2   4  -2   64.29    8.61
   2  -4  -2   43.46   11.05
   2   4  -2   79.82   10.70
  -2  -4   2   75.09    9.81
  -2   4   2   68.85   20.04
  -2   4   2   60.86   10.89
  -2  -4   2   19.01   17.40
   2   4  -115252.50 2081.44
   2  -4  -114817.65 1980.65
   2  -4  -117728.33 2519.76
   2   4  -113414.71 2003.18
  -2  -4   116861.95 2355.62
  -2   4   114712.68 2256.35
  -2   4   115566.35 2180.75
  -2  -4   114125.38 2112.52
   2   4   0 7148.87  552.26
   2  -4   0 6268.84  478.58
   2  -4   0 7421.70  593.93
   2   4   0 6609.39  540.57
  -2  -4   0 6395.44  496.15
  -2   4   0 5583.95  524.48
  -2   4   0 7997.37  598.90
  -2  -4   0 6858.88  568.66
   2   4   1 4780.40  307.15
   2  -4   1 4704.34  290.11
   2  -4   1 5121.21  325.79
   2   4   1 4374.73  297.48
  -2  -4  -1 4633.42  329.49
  -2   4  -1 4783.91  304.43
  -2  -4  -1 4760.78  328.84
  -2   4  -1 4324.42  283.25
   2   4   2 9686.62  939.41
   2  -4   2 9294.03  873.83
   2  -4   2 9169.67  924.63
   2   4   210158.77 1053.86
  -2  -4  -2 8612.55  845.07
  -2   4  -2 8732.85  886.76
  -2  -4  -2 8756.89  893.78
  -2   4  -2 8985.39  874.84
   2   4   310750.86 1111.55
   2  -4   3 9271.40  967.61
   2   4   3 9598.07 1103.48
   2  -4   310983.87 1122.82
  -2  -4  -3 9444.19  971.16
  -2   4  -310089.87 1002.82
  -2  -4  -3 8562.45 1084.61
  -2   4  -310733.71 1060.52
   2   4   4  268.48   16.27
   2  -4   4  279.69   15.27
   2   4   4  226.05   16.02
   2  -4   4  219.79   14.53
  -2  -4  -4  251.08   14.84
  -2   4  -4  250.23   13.78
  -2  -4  -4  231.50   17.57
  -2   4  -4  237.27   21.22
   2  -4   5   22.15    9.24
   2   4   5   25.74   10.29
   2  -4   5    3.85    8.89
  -2  -4  -5   34.31    9.45
  -2   4  -5   14.73    8.61
  -2  -4  -5   12.65   10.44
  -2   4  -5   -4.62    8.53
   2   4   6 1639.11   92.66
   2  -4   6 1919.97   89.36
   2   4   6 1704.38  125.85
   2  -4   6 1959.01   90.18
  -2  -4  -6 2022.73   88.87
  -2   4  -6 1995.45   84.62
  -2  -4  -6 1802.04  103.71
  -2   4  -6 1673.84   82.39
   2   4   7 3005.78  192.79
   2  -4   7 2935.29  179.49
   2   4   7 2892.73  193.77
   2  -4   7 3284.50  190.05
  -2  -4  -7 3258.77  184.67
  -2   4  -7 3058.26  163.76
  -2  -4  -7 3489.10  214.97
  -2   4  -7 3048.00  172.13
   2   4   8 3477.80  257.81
   2  -4   8 3403.93  236.78
   2   4   8 4256.53  291.02
   2  -4   8 3958.15  251.06
  -2  -4  -8 3363.60  224.41
  -2   4  -8 3323.70  241.66
  -2  -4  -8 3838.77  282.38
  -2   4  -8 4370.08  263.16
   2   4   9 7577.45  910.25
   2  -4   9 8680.87  912.66
   2   4   9 8651.67  976.43
   2  -4   9 9155.93  947.06
  -2  -4  -9 8497.88  900.29
  -2   4  -9 9069.21  950.56
  -2  -4  -9 9230.80 1039.22
  -2   4  -9 8193.15  887.72
   2   4  10  974.29   56.93
   2  -4  10  906.86   68.14
   2   4  10  776.36   56.61
   2  -4  10  843.22   48.70
  -2  -4 -10 1002.62   49.35
  -2   4 -10  952.61   43.42
  -2  -4 -10 1048.32   67.15
  -2   4 -10 1015.64   50.87
   2   4  11   98.99   16.68
   2  -4  11   88.37   14.81
   2   4  11   77.74   19.75
   2  -4  11   67.25   14.82
  -2  -4 -11   67.94   14.42
  -2   4 -11   85.97   11.86
  -2  -4 -11   72.45   31.07
  -2   4 -11   34.98   15.21
   2   4  12   79.03   16.27
   2  -4  12   55.75   24.25
   2   4  12   29.14   19.63
   2  -4  12   34.06   15.63
  -2  -4 -12   36.22   14.05
  -2   4 -12   59.98   12.40
  -2  -4 -12   25.26   20.46
  -2   4 -12   50.82   16.34
   2   4  13  215.32   23.09
   2  -4  13  152.50   21.44
   2   4  13  230.69   42.19
  -2  -4 -13  211.96   19.87
  -2   4 -13  201.22   17.07
  -2  -4 -13  201.51   30.96
  -2   4 -13  249.59   34.59
   2   4  14  481.46   40.12
   2  -4  14  472.92   37.05
   2   4  14  468.98   44.60
  -2  -4 -14  548.77   33.48
  -2   4 -14  495.09   28.11
  -2  -4 -14  555.13   51.35
  -2   4 -14  429.30   42.37
   2   4  15  527.72   51.73
   2  -4  15  628.87   47.85
   2   4  15  705.57   58.24
   2  -4  15  770.34   47.74
  -2  -4 -15  767.55   44.82
  -2   4 -15  607.86   35.23
  -2  -4 -15  684.01   66.07
  -2   4 -15  601.96   53.07
   2   4  16 1615.02  115.50
   2  -4  16 1309.00   92.25
   2   4  16 1058.36  107.65
   2  -4  16 1244.88  134.95
  -2  -4 -16 1410.42   86.34
  -2   4 -16 1302.12   72.06
  -2  -4 -16 1105.26  122.06
  -2   4 -16 1579.02  110.89
   2  -4  17  413.46   36.85
   2   4  17  396.64   73.99
   2  -4  17  429.66   41.24
  -2  -4 -17  327.38   32.61
  -2   4 -17  457.11   28.23
  -2  -4 -17  540.88   58.09
  -2   4 -17  388.77   44.49
   2   4  18 1974.41  214.02
   2  -4  18 1962.67  164.96
   2   4  18 2027.58  282.14
   2  -4  18 2212.10  184.48
  -2  -4 -18 2299.16  161.17
  -2   4 -18 2102.79  131.13
  -2  -4 -18 2361.18  244.17
  -2   4 -18 2116.96  192.60
   2   4  19 2339.10  230.77
   2  -4  19 2010.53  165.19
   2   4  19 1823.48  195.91
   2  -4  19 2088.28  179.42
  -2  -4 -19 1888.75  149.45
  -2   4 -19 1862.08  120.97
  -2  -4 -19 1895.07  226.02
  -2   4 -19 2201.19  254.06
   2   4  20  477.29   59.60
   2  -4  20  422.05   46.27
   2   4  20  432.84   62.15
   2  -4  20  449.10   50.37
  -2  -4 -20  451.73   40.57
  -2   4 -20  437.98   33.27
  -2  -4 -20  505.03   70.35
  -2   4 -20  447.85   53.32
   2   4  21 2730.83  322.11
   2   4  21 2376.40  297.23
   2  -4  21 2126.24  244.84
  -2  -4 -21 2439.92  218.53
  -2   4 -21 3060.34  245.62
  -2  -4 -21 3477.53  479.90
   2   4  22  444.58   61.08
   2  -4  22  387.48   74.03
   2   4  22  524.87   65.03
   2  -4  22  399.25   50.52
  -2   4 -22  233.44   56.16
  -2  -4 -22  335.51   39.28
  -2   4 -22  386.61   46.83
  -2  -4 -22  441.67   69.95
   2   4  23 1368.54  243.29
   2  -4  23 1565.70  227.31
   2   4  23 1582.81  188.20
   2  -4  23 1440.14  150.69
  -2  -4 -23 1518.11  178.47
  -2   4 -23 1486.43  100.36
  -2  -4 -23 1448.39  196.68
   2   4  24 1443.98  250.31
   2  -4  24 1703.38  447.52
   2   4  24 2028.57  268.48
   2  -4  24 2104.91  218.18
  -2  -4 -24 2323.35  185.22
  -2   4 -24 1994.60  144.05
  -2  -4 -24 2218.94  278.22
   2   4  25   84.81   64.79
   2  -4  25  120.85   56.82
   2   4  25   53.00   48.25
   2  -4  25   63.66   36.66
  -2   4 -25   66.20   32.48
  -2  -4 -25   93.90   26.32
  -2   4 -25  127.35   21.53
  -2  -4 -25  112.71   51.04
   2   4  26  142.90   43.82
   2  -4  26  184.16   65.08
   2   4  26  149.02   54.67
   2  -4  26  103.02   41.17
  -2   4 -26   65.40   57.79
  -2  -4 -26  119.64   28.93
  -2   4 -26  160.47   23.95
  -2  -4 -26  159.59   57.23
   2   4  27    1.62   37.13
   2  -4  27  -44.19   82.84
   2   4  27   35.82   44.04
   2  -4  27   20.69   32.86
   2   4  27  -86.01   35.25
  -2   4 -27   -3.18   29.19
  -2  -4 -27   28.15   35.46
  -2   4 -27   20.19   28.78
  -2  -4 -27    0.16   25.34
  -2  -4 -27   23.31   49.01
   2  -4  28  -20.25   55.69
   2   4  28   45.46   44.90
   2  -4  28   12.83   32.33
   2   4  28   18.07   38.72
  -2   4 -28  -12.28   52.47
  -2  -4 -28   55.90   36.56
  -2   4 -28   11.17   19.36
  -2  -4 -28   18.25   26.62
   2  -4  29  111.28   54.59
   2   4  29   12.65   49.63
   2  -4  29   50.60   35.99
   2   4  29   55.66   42.92
  -2   4 -29   21.67   35.69
  -2  -4 -29   17.95   26.73
  -2   4 -29   55.48   21.50
  -2  -4 -29   67.19   27.60
   2  -4  30  281.07  123.18
   2   4  30  184.36   74.69
   2  -4  30  222.79   53.21
   2   4  30  288.00  103.61
  -2   4 -30   98.07   73.21
  -2  -4 -30  244.43   39.84
  -2   4 -30  292.69   46.72
  -2  -4 -30  223.81   60.09
   2  -4  31   99.85   56.66
   2   4  31  -11.67   51.05
   2  -4  31   38.09   36.25
   2   4  31   40.24   48.10
  -2   4 -31    6.91   33.78
  -2  -4 -31   43.63   41.05
  -2   4 -31   -4.35   22.16
  -2  -4 -31    9.75   24.22
   2  -4  32   19.22   63.01
   2   4  32  105.99   52.04
   2  -4  32  154.28   52.97
   2   4  32  105.23   65.46
  -2   4 -32   27.52   31.05
  -2  -4 -32    7.87   28.11
  -2   4 -32   33.23   21.42
  -2  -4 -32   89.54   35.80
   2  -4  33  113.52   91.65
   2   4  33  100.16   72.56
   2  -4  33  153.65   66.08
   2   4  33  159.80   80.81
   2  -4  34  178.27  127.46
   2   4  34  120.71  109.21
   2  -4  34   93.63   60.02
   2   4  34  -34.86   75.73
   2  -4  35   13.78   77.63
   2   4  35   57.90  100.33
   2  -4  35    6.64   19.17
   2   4  35   13.31   72.78
  -2   5  34   44.53   74.77
  -2  -5  34  144.86   61.76
  -2   5  34  -22.92   68.05
  -2  -5  33  -20.77   80.38
  -2   5  33   52.25   66.09
  -2  -5  33   47.00   55.33
  -2   5  33   22.42   61.50
  -2  -5  32  147.25  101.73
  -2   5  32  209.45   83.27
  -2  -5  32  192.72   66.64
  -2   5  32  148.44  118.11
  -2   5  31  -23.32   57.97
  -2  -5  31   44.62   45.67
  -2   5  31  -39.70   49.14
  -2  -5  30  433.60  126.54
  -2   5  30  346.06  104.09
  -2  -5  30  408.86   84.67
  -2   5  30  401.75   88.09
   2   5 -29   18.73   22.36
   2  -5 -29   42.72   29.83
   2  -5 -29   19.99   23.62
  -2  -5  29  162.81   70.50
  -2   5  29  117.49   54.58
  -2  -5  29   94.29   45.96
  -2   5  29   61.18   48.19
   2   5 -28  -25.91   24.90
   2   5 -28  -29.44   28.34
   2  -5 -28   18.66   18.87
   2  -5 -28   88.67   60.94
  -2   5  28   -6.36   20.11
  -2   5  28  -24.56   47.34
  -2  -5  28    5.57   40.42
   2  -5 -27  208.58   69.90
  -2  -5  27  248.46   89.51
  -2   5  27  236.36   70.33
   2  -5 -26  272.48   52.31
   2  -5 -26  422.24   87.71
  -2  -5  26  309.13   98.50
  -2   5  26  406.54   79.53
  -2  -5  26  380.44   65.31
   2   5 -25   59.12   34.35
   2   5 -25   13.37   32.87
   2  -5 -25   35.29   30.03
   2  -5 -25   40.40   78.14
  -2   5  25   25.99   26.01
  -2  -5  25   32.18   54.85
  -2   5  25   41.62   43.02
   2   5 -24  232.60   28.76
   2  -5 -24  234.87   59.31
   2  -5 -24  219.16   64.42
   2   5 -24  161.79   54.10
  -2   5  24  138.26   61.67
[truncated: 2,354,223 more chars]
